# Supplementary material for: Redetermination of 5α-androstane-3,17-dione
Source: Acta Crystallogr Sect E Struct Rep Online. 2010 May 29;66(Pt 6):o1517–8. doi: 10.1107/S1600536810019720 (PMC2979654; doi:10.1107/S1600536810019720)
Supplement: Supplementary file 1 [file e-66-o1517-sup1.cif]

##############################################################################
###                                                                        ###
###        Electronic paper (Acta Crystallographica Section E)             ###
###                                                                        ###
##############################################################################
#                                                                            #
# This CIF contains the data in a paper accepted for publication in Acta     #
# Crystallographica Section E. It conforms to the requirements of Notes      #
# for Authors for Section E, and has been peer reviewed under the auspices   #
# of the IUCr Commission on Journals.                                        #
#                                                                            #
# Full details of the Crystallographic Information File format               #
# are given in the paper "The Crystallographic Information File (CIF):       #
# a New Standard Archive File for Crystallography" by S. R. Hall, F. H.      #
# Allen and I. D. Brown [Acta Cryst. (1991), A47, 655-685].                  #
#                                                                            #
# The current version of the core CIF dictionary is obtainable from          #
# ftp://ftp.iucr.org/pub/cif_core.dic. The current version number is 2.4.    #
#                                                                            #
# Software is freely available for graphical display of the structure(s) in  #
# this CIF.  For information consult the CIF home page http://www.iucr.org/  #
# cif/home.html                                                              #
#                                                                            #
# This file may be used for bona fide research purposes within the           #
# scientific community so long as proper attribution is given to the journal # 
# article from which it was obtained.                                        #
#                                                                            #
##############################################################################
                                             
data_global
_audit_creation_method     SHELXL-97
_journal_date_recd_electronic     2010-05-15
_journal_date_accepted     2010-05-25
_journal_name_full     'Acta Crystallographica, Section E'
_journal_year     2010
_journal_volume     66
_journal_issue      6
_journal_page_first     o1517
_journal_page_last     o1518
_journal_paper_category     QO
_journal_coeditor_code     OM2341
_publ_contact_author_name     'Jasinski, Jerry P.'
_publ_contact_author_address
;
Department of Chemistry
Keene State College
229 Main Street
Keene, New Hampshire 03435, USA
;
_publ_contact_author_email     jjasinski@keene.edu
_publ_contact_author_fax     ?
_publ_contact_author_phone     '603 358-2563'
_publ_section_title
;
Redetermination of 5\a-androstane-3,17-dione
;
loop_
    _publ_author_name
    _publ_author_address
    'Jasinski, Jerry P.'
;
Department of Chemistry
Keene State College
229 Main Street
Keene, NH 03435-2001, USA
;
    'Butcher, Ray J.'
;
Department of Chemistry
Howard University
525 College Street NW
Washington
DC 20059, USA
;
    'Hakim Al-arique, Q. N. M.'
;
Department of Studies in Chemistry
University of Mysore
Manasagangotri, Mysore 570 006, India
;
    'Yathirajan, H. S.'
;
Department of Studies in Chemistry
University of Mysore
Manasagangotri, Mysore 570 006, India
;
    'Narayana, B.'
;
Department of Studies in Chemistry
Mangalore University
Mangalagangotri, 574 199, India
;
data_I
_chemical_name_systematic
;
5\a-androstane-3,17-dione
;
_chemical_name_common     ?
_chemical_formula_moiety     'C19 H28 O2'
_chemical_formula_sum     'C19 H28 O2'
_chemical_formula_iupac     'C19 H28 O2'
_chemical_formula_weight     288.41
_chemical_melting_point     ?
_symmetry_cell_setting     monoclinic
_symmetry_space_group_name_H-M     'C 2'
_symmetry_space_group_name_Hall     'C 2y'
loop_
    _symmetry_equiv_pos_as_xyz
    'x, y, z'
    '-x, y, -z'
    'x+1/2, y+1/2, z'
    '-x+1/2, y+1/2, -z'
_cell_length_a     12.7786(6)
_cell_length_b     6.7850(4)
_cell_length_c     19.6242(10)
_cell_angle_alpha     90.00
_cell_angle_beta     106.444(5)
_cell_angle_gamma     90.00
_cell_volume     1631.88(15)
_cell_formula_units_Z     4
_cell_measurement_reflns_used     1842
_cell_measurement_theta_min     5.1365
_cell_measurement_theta_max     29.3861
_cell_measurement_temperature     295(2)
_exptl_crystal_description     plate
_exptl_crystal_colour     colorless
_exptl_crystal_size_max     0.53
_exptl_crystal_size_mid     0.35
_exptl_crystal_size_min     0.15
_exptl_crystal_density_diffrn     1.174
_exptl_crystal_density_meas     ?
_exptl_crystal_density_method     'not measured'
_exptl_crystal_F_000     632
_exptl_absorpt_coefficient_mu     0.074
_exptl_absorpt_correction_type     multi-scan
_exptl_absorpt_process_details
;
(CrysAlis RED; Oxford Diffraction, 2007)
;
_exptl_absorpt_correction_T_min     0.881
_exptl_absorpt_correction_T_max     0.989
_exptl_special_details
;
In the absence of anolmalous scattering effects Friedel opposites were merged.
;
_diffrn_ambient_temperature     295(2)
_diffrn_radiation_type     MoK\a
_diffrn_radiation_wavelength     0.71073
_diffrn_radiation_source     'Enhance (Mo) X-ray Source'
_diffrn_radiation_monochromator     graphite
_diffrn_measurement_device_type     'Oxford Diffraction Xcalibur Ruby Gemini'
_diffrn_measurement_method     \w
_diffrn_detector_area_resol_mean     10.5081
_diffrn_reflns_number     4151
_diffrn_reflns_av_R_equivalents     0.0202
_diffrn_reflns_av_sigmaI/netI     0.0431
_diffrn_reflns_theta_min     5.15
_diffrn_reflns_theta_max     29.45
_diffrn_reflns_theta_full     25.00
_diffrn_measured_fraction_theta_max     0.855
_diffrn_measured_fraction_theta_full     0.989
_diffrn_reflns_limit_h_min     -17
_diffrn_reflns_limit_h_max     16
_diffrn_reflns_limit_k_min     -7
_diffrn_reflns_limit_k_max     9
_diffrn_reflns_limit_l_min     -22
_diffrn_reflns_limit_l_max     24
_diffrn_standards_number     0
_diffrn_standards_interval_count     ?
_diffrn_standards_interval_time     ?
_diffrn_standards_decay_%     <2%
_refine_special_details
;
Refinement of <i>F</i>^2^ against ALL reflections. The weighted <i>R</i>-factor
<i>wR</i> and goodness of fit <i>S</i> are based on <i>F</i>^2^, conventional
<i>R</i>-factors <i>R</i> are based on <i>F</i>, with <i>F</i> set to zero for
negative <i>F</i>^2^. The threshold expression of <i>F</i>^2^ >
\s(<i>F</i>^2^) is used only for calculating <i>R</i>-factors(gt) <i>etc</i>.
and is not relevant to the choice of reflections for refinement.
<i>R</i>-factors based on <i>F</i>^2^ are statistically about twice as large
as those based on <i>F</i>, and <i>R</i>- factors based on ALL data will be
even larger.
;
_reflns_number_total     2082
_reflns_number_gt     1441
_reflns_threshold_expression     I>2\s(I)
_refine_ls_structure_factor_coef     Fsqd
_refine_ls_matrix_type     full
_refine_ls_R_factor_all     0.0673
_refine_ls_R_factor_gt     0.0398
_refine_ls_wR_factor_gt     0.0918
_refine_ls_wR_factor_ref     0.0984
_refine_ls_goodness_of_fit_ref     0.961
_refine_ls_restrained_S_all     0.961
_refine_ls_number_reflns     2082
_refine_ls_number_parameters     188
_refine_ls_number_restraints     1
_refine_ls_hydrogen_treatment     constr
_refine_ls_weighting_scheme     calc
_refine_ls_weighting_details
                 'calc w=1/[\s^2^(Fo^2^)+(0.0558P)^2^] where P=(Fo^2^+2Fc^2^)/3'
_atom_sites_solution_hydrogens     geom
_atom_sites_solution_primary     direct
_atom_sites_solution_secondary     difmap
_refine_ls_shift/su_max     0.000
_refine_ls_shift/su_mean     0.000
_refine_diff_density_max     0.158
_refine_diff_density_min     -0.123
_refine_ls_extinction_method     none
_refine_ls_extinction_coef     ?
_refine_ls_abs_structure_details     ?
_refine_ls_abs_structure_Flack     ?
loop_
    _atom_type_symbol
    _atom_type_description
    _atom_type_scat_dispersion_real
    _atom_type_scat_dispersion_imag
    _atom_type_scat_source
    'C' 'C' 0.0033 0.0016
                         'International Tables Vol C Tables 4.2.6.8 and 6.1.1.4'
    'H' 'H' 0.0000 0.0000
                         'International Tables Vol C Tables 4.2.6.8 and 6.1.1.4'
    'O' 'O' 0.0106 0.0060
                         'International Tables Vol C Tables 4.2.6.8 and 6.1.1.4'
_computing_data_collection     '<i>CrysAlis Pro</i> (Oxford Diffraction, 2007)'
_computing_cell_refinement     '<i>CrysAlis RED</i> (Oxford Diffraction, 2007)'
_computing_data_reduction     '<i>CrysAlis RED</i> (Oxford Diffraction, 2007)'
_computing_structure_solution     '<i>SHELXS97</i> (Sheldrick, 2008)'
_computing_structure_refinement     '<i>SHELXL97</i> (Sheldrick, 2008)'
_computing_molecular_graphics     '<i>SHELXTL</i> (Sheldrick, 2008)'
_computing_publication_material
               '<i>SHELXTL</i> (Sheldrick, 2008) and <i>PLATON</i> (Spek, 2009)'
loop_
    _atom_site_type_symbol
    _atom_site_label
    _atom_site_fract_x
    _atom_site_fract_y
    _atom_site_fract_z
    _atom_site_U_iso_or_equiv
    _atom_site_adp_type
    _atom_site_calc_flag
    _atom_site_refinement_flags
    _atom_site_occupancy
    _atom_site_disorder_assembly
    _atom_site_disorder_group
    O O1 0.24755(15) -0.2050(4) 0.04123(10) 0.0831(6) Uani d . 1 . .
    O O2 0.70862(13) 0.4649(3) 0.51542(8) 0.0661(5) Uani d . 1 . .
    C C1 0.42695(14) 0.2013(3) 0.18578(9) 0.0343(5) Uani d . 1 . .
    C C2 0.31200(15) 0.1301(4) 0.18422(10) 0.0463(6) Uani d . 1 . .
    H H2A 0.3186 0.0144 0.2141 0.056 Uiso calc R 1 . .
    H H2B 0.2764 0.2322 0.2042 0.056 Uiso calc R 1 . .
    C C3 0.23997(15) 0.0794(4) 0.10955(11) 0.0517(6) Uani d . 1 . .
    H H3A 0.1721 0.0225 0.1131 0.062 Uiso calc R 1 . .
    H H3B 0.2226 0.1994 0.0818 0.062 Uiso calc R 1 . .
    C C4 0.29440(18) -0.0622(4) 0.07223(11) 0.0524(6) Uani d . 1 . .
    C C5 0.40981(16) -0.0152(4) 0.07567(10) 0.0499(6) Uani d . 1 . .
    H H5A 0.4108 0.0940 0.0439 0.060 Uiso calc R 1 . .
    H H5B 0.4423 -0.1282 0.0592 0.060 Uiso calc R 1 . .
    C C6 0.47906(15) 0.0392(3) 0.15109(10) 0.0409(5) Uani d . 1 . .
    H H6A 0.4821 -0.0793 0.1801 0.049 Uiso calc R 1 . .
    C C7 0.59602(15) 0.0857(4) 0.15289(10) 0.0474(6) Uani d . 1 . .
    H H7A 0.5971 0.2011 0.1239 0.057 Uiso calc R 1 . .
    H H7B 0.6262 -0.0240 0.1329 0.057 Uiso calc R 1 . .
    C C8 0.66634(15) 0.1239(4) 0.22867(10) 0.0470(6) Uani d . 1 . .
    H H8A 0.7380 0.1673 0.2273 0.056 Uiso calc R 1 . .
    H H8B 0.6754 0.0013 0.2551 0.056 Uiso calc R 1 . .
    C C9 0.61800(14) 0.2786(3) 0.26770(10) 0.0379(5) Uani d . 1 . .
    H H9A 0.6179 0.4062 0.2442 0.045 Uiso calc R 1 . .
    C C10 0.49888(15) 0.2242(3) 0.26409(9) 0.0354(5) Uani d . 1 . .
    H H10A 0.5024 0.0928 0.2853 0.043 Uiso calc R 1 . .
    C C11 0.44999(15) 0.3593(4) 0.31000(10) 0.0453(6) Uani d . 1 . .
    H H11A 0.4379 0.4889 0.2883 0.054 Uiso calc R 1 . .
    H H11B 0.3797 0.3071 0.3108 0.054 Uiso calc R 1 . .
    C C12 0.52271(16) 0.3798(4) 0.38663(10) 0.0494(6) Uani d . 1 . .
    H H12A 0.4908 0.4743 0.4120 0.059 Uiso calc R 1 . .
    H H12B 0.5279 0.2539 0.4108 0.059 Uiso calc R 1 . .
    C C13 0.63549(15) 0.4483(3) 0.38639(9) 0.0414(5) Uani d . 1 . .
    C C14 0.68430(14) 0.2984(4) 0.34512(10) 0.0407(5) Uani d . 1 . .
    H H14A 0.6812 0.1698 0.3672 0.049 Uiso calc R 1 . .
    C C15 0.80574(15) 0.3562(4) 0.36433(11) 0.0566(7) Uani d . 1 . .
    H H15A 0.8504 0.2457 0.3583 0.068 Uiso calc R 1 . .
    H H15B 0.8172 0.4654 0.3354 0.068 Uiso calc R 1 . .
    C C16 0.83153(18) 0.4161(5) 0.44290(11) 0.0575(7) Uani d . 1 . .
    H H16A 0.8722 0.3128 0.4732 0.069 Uiso calc R 1 . .
    H H16B 0.8744 0.5362 0.4517 0.069 Uiso calc R 1 . .
    C C17 0.72336(18) 0.4479(4) 0.45736(11) 0.0492(6) Uani d . 1 . .
    C C18 0.41689(15) 0.3991(3) 0.14581(8) 0.0457(6) Uani d . 1 . .
    H H18A 0.3770 0.3796 0.0969 0.069 Uiso calc R 1 . .
    H H18B 0.4884 0.4484 0.1486 0.069 Uiso calc R 1 . .
    H H18C 0.3790 0.4923 0.1670 0.069 Uiso calc R 1 . .
    C C19 0.63290(18) 0.6613(3) 0.35832(8) 0.0579(6) Uani d R 1 . .
    H H19A 0.6002 0.7465 0.3856 0.087 Uiso d R 1 . .
    H H19B 0.5909 0.6651 0.3093 0.087 Uiso d R 1 . .
    H H19C 0.7060 0.7046 0.3626 0.087 Uiso d R 1 . .
loop_
    _atom_site_aniso_label
    _atom_site_aniso_U_11
    _atom_site_aniso_U_22
    _atom_site_aniso_U_33
    _atom_site_aniso_U_12
    _atom_site_aniso_U_13
    _atom_site_aniso_U_23
    O1 0.0922(13) 0.0866(15) 0.0664(12) -0.0309(13) 0.0158(9) -0.0327(12)
    O2 0.0834(11) 0.0740(13) 0.0335(8) 0.0045(10) 0.0042(7) -0.0029(9)
    C1 0.0359(9) 0.0376(12) 0.0287(10) 0.0022(9) 0.0080(7) 0.0006(9)
    C2 0.0453(11) 0.0547(16) 0.0382(12) -0.0025(11) 0.0108(9) -0.0039(11)
    C3 0.0444(11) 0.0677(18) 0.0398(12) -0.0127(12) 0.0065(9) -0.0080(12)
    C4 0.0608(13) 0.0567(16) 0.0332(11) -0.0103(14) 0.0029(9) -0.0024(12)
    C5 0.0587(13) 0.0544(16) 0.0340(11) 0.0040(12) 0.0090(9) -0.0069(11)
    C6 0.0471(11) 0.0378(12) 0.0354(11) 0.0026(10) 0.0079(8) -0.0010(10)
    C7 0.0475(11) 0.0560(16) 0.0400(12) 0.0092(12) 0.0148(9) -0.0080(11)
    C8 0.0383(10) 0.0544(15) 0.0481(13) 0.0069(11) 0.0117(9) -0.0061(11)
    C9 0.0395(10) 0.0398(13) 0.0329(10) 0.0032(10) 0.0077(8) 0.0021(9)
    C10 0.0400(10) 0.0353(12) 0.0293(10) 0.0012(9) 0.0071(8) 0.0014(9)
    C11 0.0417(10) 0.0557(15) 0.0386(11) 0.0009(11) 0.0115(8) -0.0092(11)
    C12 0.0562(12) 0.0582(16) 0.0351(11) 0.0015(12) 0.0150(9) -0.0058(11)
    C13 0.0488(11) 0.0417(13) 0.0293(10) 0.0016(11) 0.0041(8) -0.0008(10)
    C14 0.0426(10) 0.0389(12) 0.0371(11) 0.0008(11) 0.0056(8) 0.0035(10)
    C15 0.0448(11) 0.073(2) 0.0465(12) -0.0008(12) 0.0040(9) 0.0025(13)
    C16 0.0530(12) 0.0652(18) 0.0446(12) -0.0114(13) -0.0020(9) 0.0021(13)
    C17 0.0635(14) 0.0407(14) 0.0354(12) -0.0027(12) 0.0012(9) 0.0036(11)
    C18 0.0497(11) 0.0443(14) 0.0389(11) 0.0036(11) 0.0055(8) 0.0035(11)
    C19 0.0737(15) 0.0435(14) 0.0460(14) -0.0014(14) 0.0000(11) -0.0005(12)
_geom_special_details
;
All e.s.d.'s (except the e.s.d. in the dihedral angle between two l.s. planes)
are estimated using the full covariance matrix. The cell e.s.d.'s are taken
into account individually in the estimation of e.s.d.'s in distances, angles
and torsion angles; correlations between e.s.d.'s in cell parameters are only
used when they are defined by crystal symmetry. An approximate (isotropic)
treatment of cell e.s.d.'s is used for estimating e.s.d.'s involving l.s.
planes.
;
loop_
    _geom_bond_atom_site_label_1
    _geom_bond_atom_site_label_2
    _geom_bond_site_symmetry_2
    _geom_bond_distance
    _geom_bond_publ_flag
    O1 C4 . 1.209(3) ?
    O2 C17 . 1.212(2) ?
    C1 C2 . 1.538(3) ?
    C1 C6 . 1.541(3) ?
    C1 C18 . 1.541(3) ?
    C1 C10 . 1.559(2) ?
    C2 C3 . 1.533(3) ?
    C2 H2A . 0.9700 ?
    C2 H2B . 0.9700 ?
    C3 C4 . 1.494(3) ?
    C3 H3A . 0.9700 ?
    C3 H3B . 0.9700 ?
    C4 C5 . 1.492(3) ?
    C5 C6 . 1.539(3) ?
    C5 H5A . 0.9700 ?
    C5 H5B . 0.9700 ?
    C6 C7 . 1.518(3) ?
    C6 H6A . 0.9800 ?
    C7 C8 . 1.526(3) ?
    C7 H7A . 0.9700 ?
    C7 H7B . 0.9700 ?
    C8 C9 . 1.529(3) ?
    C8 H8A . 0.9700 ?
    C8 H8B . 0.9700 ?
    C9 C14 . 1.522(2) ?
    C9 C10 . 1.548(2) ?
    C9 H9A . 0.9800 ?
    C10 C11 . 1.536(3) ?
    C10 H10A . 0.9800 ?
    C11 C12 . 1.534(3) ?
    C11 H11A . 0.9700 ?
    C11 H11B . 0.9700 ?
    C12 C13 . 1.515(3) ?
    C12 H12A . 0.9700 ?
    C12 H12B . 0.9700 ?
    C13 C17 . 1.521(3) ?
    C13 C14 . 1.538(3) ?
    C13 C19 . 1.544 ?
    C14 C15 . 1.540(3) ?
    C14 H14A . 0.9800 ?
    C15 C16 . 1.538(3) ?
    C15 H15A . 0.9700 ?
    C15 H15B . 0.9700 ?
    C16 C17 . 1.503(3) ?
    C16 H16A . 0.9700 ?
    C16 H16B . 0.9700 ?
    C18 H18A . 0.9600 ?
    C18 H18B . 0.9600 ?
    C18 H18C . 0.9600 ?
    C19 H19A . 0.9600 ?
    C19 H19B . 0.9600 ?
    C19 H19C . 0.9600 ?
loop_
    _geom_angle_atom_site_label_1
    _geom_angle_atom_site_label_2
    _geom_angle_atom_site_label_3
    _geom_angle_site_symmetry_1
    _geom_angle_site_symmetry_3
    _geom_angle
    _geom_angle_publ_flag
    C2 C1 C6 . . 107.26(17) ?
    C2 C1 C18 . . 108.76(16) ?
    C6 C1 C18 . . 112.39(15) ?
    C2 C1 C10 . . 110.12(14) ?
    C6 C1 C10 . . 107.39(15) ?
    C18 C1 C10 . . 110.84(16) ?
    C3 C2 C1 . . 113.65(15) ?
    C3 C2 H2A . . 108.8 ?
    C1 C2 H2A . . 108.8 ?
    C3 C2 H2B . . 108.8 ?
    C1 C2 H2B . . 108.8 ?
    H2A C2 H2B . . 107.7 ?
    C4 C3 C2 . . 112.10(18) ?
    C4 C3 H3A . . 109.2 ?
    C2 C3 H3A . . 109.2 ?
    C4 C3 H3B . . 109.2 ?
    C2 C3 H3B . . 109.2 ?
    H3A C3 H3B . . 107.9 ?
    O1 C4 C5 . . 122.5(2) ?
    O1 C4 C3 . . 122.0(2) ?
    C5 C4 C3 . . 115.6(2) ?
    C4 C5 C6 . . 112.76(16) ?
    C4 C5 H5A . . 109.0 ?
    C6 C5 H5A . . 109.0 ?
    C4 C5 H5B . . 109.0 ?
    C6 C5 H5B . . 109.0 ?
    H5A C5 H5B . . 107.8 ?
    C7 C6 C5 . . 111.51(16) ?
    C7 C6 C1 . . 112.77(17) ?
    C5 C6 C1 . . 113.16(16) ?
    C7 C6 H6A . . 106.3 ?
    C5 C6 H6A . . 106.3 ?
    C1 C6 H6A . . 106.3 ?
    C6 C7 C8 . . 111.24(16) ?
    C6 C7 H7A . . 109.4 ?
    C8 C7 H7A . . 109.4 ?
    C6 C7 H7B . . 109.4 ?
    C8 C7 H7B . . 109.4 ?
    H7A C7 H7B . . 108.0 ?
    C7 C8 C9 . . 113.24(17) ?
    C7 C8 H8A . . 108.9 ?
    C9 C8 H8A . . 108.9 ?
    C7 C8 H8B . . 108.9 ?
    C9 C8 H8B . . 108.9 ?
    H8A C8 H8B . . 107.7 ?
    C14 C9 C8 . . 111.77(16) ?
    C14 C9 C10 . . 109.20(14) ?
    C8 C9 C10 . . 110.16(17) ?
    C14 C9 H9A . . 108.5 ?
    C8 C9 H9A . . 108.5 ?
    C10 C9 H9A . . 108.5 ?
    C11 C10 C9 . . 112.88(16) ?
    C11 C10 C1 . . 114.42(15) ?
    C9 C10 C1 . . 111.49(14) ?
    C11 C10 H10A . . 105.7 ?
    C9 C10 H10A . . 105.7 ?
    C1 C10 H10A . . 105.7 ?
    C12 C11 C10 . . 113.26(16) ?
    C12 C11 H11A . . 108.9 ?
    C10 C11 H11A . . 108.9 ?
    C12 C11 H11B . . 108.9 ?
    C10 C11 H11B . . 108.9 ?
    H11A C11 H11B . . 107.7 ?
    C13 C12 C11 . . 109.73(15) ?
    C13 C12 H12A . . 109.7 ?
    C11 C12 H12A . . 109.7 ?
    C13 C12 H12B . . 109.7 ?
    C11 C12 H12B . . 109.7 ?
    H12A C12 H12B . . 108.2 ?
    C12 C13 C17 . . 116.93(17) ?
    C12 C13 C14 . . 109.07(18) ?
    C17 C13 C14 . . 100.18(16) ?
    C12 C13 C19 . . 111.32 ?
    C17 C13 C19 . . 105.30 ?
    C14 C13 C19 . . 113.70 ?
    C9 C14 C13 . . 112.95(16) ?
    C9 C14 C15 . . 120.29(16) ?
    C13 C14 C15 . . 103.50(18) ?
    C9 C14 H14A . . 106.4 ?
    C13 C14 H14A . . 106.4 ?
    C15 C14 H14A . . 106.4 ?
    C16 C15 C14 . . 103.17(17) ?
    C16 C15 H15A . . 111.1 ?
    C14 C15 H15A . . 111.1 ?
    C16 C15 H15B . . 111.1 ?
    C14 C15 H15B . . 111.1 ?
    H15A C15 H15B . . 109.1 ?
    C17 C16 C15 . . 106.24(17) ?
    C17 C16 H16A . . 110.5 ?
    C15 C16 H16A . . 110.5 ?
    C17 C16 H16B . . 110.5 ?
    C15 C16 H16B . . 110.5 ?
    H16A C16 H16B . . 108.7 ?
    O2 C17 C16 . . 125.95(19) ?
    O2 C17 C13 . . 126.1(2) ?
    C16 C17 C13 . . 107.90(17) ?
    C1 C18 H18A . . 109.5 ?
    C1 C18 H18B . . 109.5 ?
    H18A C18 H18B . . 109.5 ?
    C1 C18 H18C . . 109.5 ?
    H18A C18 H18C . . 109.5 ?
    H18B C18 H18C . . 109.5 ?
    C13 C19 H19A . . 109.5 ?
    C13 C19 H19B . . 109.4 ?
    H19A C19 H19B . . 109.5 ?
    C13 C19 H19C . . 109.5 ?
    H19A C19 H19C . . 109.5 ?
    H19B C19 H19C . . 109.5 ?
loop_
    _geom_torsion_atom_site_label_1
    _geom_torsion_atom_site_label_2
    _geom_torsion_atom_site_label_3
    _geom_torsion_atom_site_label_4
    _geom_torsion_site_symmetry_1
    _geom_torsion_site_symmetry_2
    _geom_torsion_site_symmetry_3
    _geom_torsion_site_symmetry_4
    _geom_torsion
    _geom_torsion_publ_flag
    C6 C1 C2 C3 . . . . -56.4(3) ?
    C18 C1 C2 C3 . . . . 65.4(2) ?
    C10 C1 C2 C3 . . . . -173.0(2) ?
    C1 C2 C3 C4 . . . . 52.7(3) ?
    C2 C3 C4 O1 . . . . 133.4(2) ?
    C2 C3 C4 C5 . . . . -46.8(3) ?
    O1 C4 C5 C6 . . . . -133.6(2) ?
    C3 C4 C5 C6 . . . . 46.6(3) ?
    C4 C5 C6 C7 . . . . 179.9(2) ?
    C4 C5 C6 C1 . . . . -51.8(3) ?
    C2 C1 C6 C7 . . . . -176.75(16) ?
    C18 C1 C6 C7 . . . . 63.8(2) ?
    C10 C1 C6 C7 . . . . -58.4(2) ?
    C2 C1 C6 C5 . . . . 55.5(2) ?
    C18 C1 C6 C5 . . . . -64.0(2) ?
    C10 C1 C6 C5 . . . . 173.87(17) ?
    C5 C6 C7 C8 . . . . -175.6(2) ?
    C1 C6 C7 C8 . . . . 55.8(2) ?
    C6 C7 C8 C9 . . . . -52.4(3) ?
    C7 C8 C9 C14 . . . . 174.44(19) ?
    C7 C8 C9 C10 . . . . 52.8(2) ?
    C14 C9 C10 C11 . . . . 49.8(2) ?
    C8 C9 C10 C11 . . . . 172.87(17) ?
    C14 C9 C10 C1 . . . . -179.82(18) ?
    C8 C9 C10 C1 . . . . -56.7(2) ?
    C2 C1 C10 C11 . . . . -55.2(2) ?
    C6 C1 C10 C11 . . . . -171.69(18) ?
    C18 C1 C10 C11 . . . . 65.2(2) ?
    C2 C1 C10 C9 . . . . 175.18(19) ?
    C6 C1 C10 C9 . . . . 58.7(2) ?
    C18 C1 C10 C9 . . . . -64.4(2) ?
    C9 C10 C11 C12 . . . . -50.8(2) ?
    C1 C10 C11 C12 . . . . -179.73(17) ?
    C10 C11 C12 C13 . . . . 54.9(3) ?
    C11 C12 C13 C17 . . . . -171.28(19) ?
    C11 C12 C13 C14 . . . . -58.6(2) ?
    C11 C12 C13 C19 . . . . 67.6 ?
    C8 C9 C14 C13 . . . . -178.12(18) ?
    C10 C9 C14 C13 . . . . -56.0(2) ?
    C8 C9 C14 C15 . . . . 59.1(3) ?
    C10 C9 C14 C15 . . . . -178.7(2) ?
    C12 C13 C14 C9 . . . . 61.7(2) ?
    C17 C13 C14 C9 . . . . -175.01(17) ?
    C19 C13 C14 C9 . . . . -63.2 ?
    C12 C13 C14 C15 . . . . -166.62(17) ?
    C17 C13 C14 C15 . . . . -43.3(2) ?
    C19 C13 C14 C15 . . . . 68.5 ?
    C9 C14 C15 C16 . . . . 164.6(2) ?
    C13 C14 C15 C16 . . . . 37.4(2) ?
    C14 C15 C16 C17 . . . . -16.2(3) ?
    C15 C16 C17 O2 . . . . 167.1(3) ?
    C15 C16 C17 C13 . . . . -11.1(3) ?
    C12 C13 C17 O2 . . . . -27.0(3) ?
    C14 C13 C17 O2 . . . . -144.6(3) ?
    C19 C13 C17 O2 . . . . 97.2 ?
    C12 C13 C17 C16 . . . . 151.2(2) ?
    C14 C13 C17 C16 . . . . 33.6(2) ?
    C19 C13 C17 C16 . . . . -84.6 ?
loop_
    _geom_hbond_atom_site_label_D
    _geom_hbond_atom_site_label_H
    _geom_hbond_atom_site_label_A
    _geom_hbond_site_symmetry_A
    _geom_hbond_distance_DH
    _geom_hbond_distance_HA
    _geom_hbond_distance_DA
    _geom_hbond_angle_DHA
    C16 H16A O2 4_646 0.97 2.61 3.247(3) 123.3
    C5 H5A O1 4 0.97 2.61 3.335(3) 131.4
