# Supplementary material for: Redetermination of 5α-androstane-3,17-dione
Source: Acta Crystallogr Sect E Struct Rep Online. 2010 May 29;66(Pt 6):o1517–8. doi: 10.1107/S1600536810019720 (PMC2979654; doi:10.1107/S1600536810019720)
Supplement: Supplementary file 2 [file e-66-o1517-Isup2.hkl]

# 
# h,k,l, Fc-squared, Fo-squared, sigma(Fo-squared) and status flag 
# 
data_I
_shelx_title ' hsy2 in C2' 
_shelx_refln_list_code          4 
_shelx_F_calc_maximum      137.93 
_exptl_crystal_F_000       632.00 
_reflns_d_resolution_high  0.7228 
 
loop_ 
 _symmetry_equiv_pos_as_xyz 
 'x, y, z' 
 '-x, y, -z' 
 'x+1/2, y+1/2, z' 
 '-x+1/2, y+1/2, -z' 
 
_cell_length_a    12.7786 
_cell_length_b     6.7850 
_cell_length_c    19.6242 
_cell_angle_alpha  90.000 
_cell_angle_beta  106.444 
_cell_angle_gamma  90.000 
 
_shelx_F_squared_multiplier     1.000 
 
loop_ 
 _refln_index_h 
 _refln_index_k 
 _refln_index_l 
 _refln_F_squared_calc 
 _refln_F_squared_meas 
 _refln_F_squared_sigma 
 _refln_observed_status 
   4   0   0      127.11      123.78      5.39 o 
   6   0   0       11.21       18.87      3.61 o 
   8   0   0        2.34        4.09      2.97 o 
  10   0   0      238.65      204.84      8.32 o 
  12   0   0       45.68       50.74      8.10 o 
  14   0   0        3.24        0.90      7.65 o 
   3   1   0      557.70      539.81      9.84 o 
   5   1   0       71.23       67.60      2.54 o 
   7   1   0       21.58       17.39      2.07 o 
   9   1   0      130.01      126.76      4.42 o 
  11   1   0      590.97      554.16     10.44 o 
  13   1   0        4.47        4.16      4.16 o 
  15   1   0        5.92        5.62      7.67 o 
   0   2   0     3415.67     3420.94     25.84 o 
   2   2   0      245.78      239.46     12.06 o 
   4   2   0      214.06      204.55      3.53 o 
   6   2   0        0.24        1.84      1.47 o 
   8   2   0      103.49      110.72      3.51 o 
  10   2   0        4.82        5.21      2.90 o 
  12   2   0      102.18       98.77      5.65 o 
  14   2   0        0.57       -7.57      7.57 o 
  16   2   0       44.27       68.38     13.12 o 
   1   3   0      702.50      696.75     10.27 o 
   3   3   0      254.09      263.75      5.19 o 
   5   3   0      379.91      360.26      7.47 o 
   7   3   0       40.83       36.90      2.48 o 
   9   3   0        7.70        7.98      2.45 o 
  11   3   0       30.10       40.90      7.10 o 
  13   3   0       14.73        9.10      7.41 o 
  15   3   0       20.40       30.01     12.84 o 
   0   4   0      517.54      563.52     15.48 o 
   2   4   0        6.43       10.86      3.99 o 
   4   4   0      132.87      141.03      4.61 o 
   6   4   0       63.94       60.97      1.87 o 
   8   4   0      199.46      189.95     14.09 o 
  10   4   0       30.09       21.31      8.38 o 
  12   4   0        0.63       -1.90     11.07 o 
  14   4   0       91.03      101.63     14.38 o 
   1   5   0      164.00      165.10      7.12 o 
   3   5   0      776.53      760.35     13.67 o 
   5   5   0       65.93       62.33      2.98 o 
   7   5   0       91.91       84.36     11.29 o 
   9   5   0      131.99      147.78     15.32 o 
  11   5   0        5.75       13.74     10.50 o 
   0   6   0      143.67      148.06     10.71 o 
   2   6   0      841.52      817.93     16.16 o 
   4   6   0      104.44       94.31      6.01 o 
   6   6   0        3.89       11.76      7.82 o 
   8   6   0       25.77       26.18     10.94 o 
  10   6   0        3.81      -13.40     13.40 o 
   1   7   0       25.27       24.20      5.29 o 
   3   7   0      143.09      147.14     12.37 o 
   5   7   0       39.71       43.30      9.06 o 
   7   7   0        5.30       -2.71     10.41 o 
   0   8   0       13.62       10.39      9.68 o 
   2   8   0       23.89       20.18     10.62 o 
   4   8   0       16.07       10.26     11.43 o 
   6   8   0       11.71        2.41     14.23 o 
   3   9   0        3.81        6.54     15.52 o 
 -14   0   1        1.86        3.93      7.42 o 
 -12   0   1      141.20      130.55     10.34 o 
 -10   0   1      229.58      214.16      8.33 o 
  -8   0   1      139.21      143.77      7.18 o 
  -6   0   1    11492.44    12285.78     43.35 o 
  -4   0   1      324.35      316.78      8.06 o 
   4   0   1     2305.54     2441.77     22.81 o 
   6   0   1       82.85       75.52      4.09 o 
   8   0   1        2.64        3.80      2.86 o 
  10   0   1      145.49      138.59     10.03 o 
  12   0   1      132.44      128.99     10.15 o 
  14   0   1       11.85       12.31      7.93 o 
 -15   1   1        7.60       11.26      7.54 o 
 -13   1   1       50.01       46.11      4.90 o 
 -11   1   1      302.73      288.44      7.87 o 
  -9   1   1       58.53       62.03      3.45 o 
  -7   1   1      464.64      452.12      6.48 o 
  -5   1   1     3144.75     3356.19     24.56 o 
  -3   1   1     2239.15     2183.35     21.36 o 
   3   1   1     1280.50     1256.60     13.73 o 
   5   1   1      188.69      187.71      3.74 o 
   7   1   1       30.67       32.59      2.27 o 
   9   1   1      401.84      403.26      5.23 o 
  11   1   1       30.14       23.64      3.65 o 
  13   1   1       14.15       18.17      4.29 o 
  15   1   1       12.81       16.92      7.97 o 
 -16   2   1        9.23       31.06     13.85 o 
 -14   2   1        3.97        5.67      7.42 o 
 -12   2   1       53.06       47.64      4.89 o 
 -10   2   1       33.76       34.88      2.96 o 
  -8   2   1      138.67      129.81      2.43 o 
  -6   2   1      218.55      222.91     10.04 o 
  -4   2   1      379.90      360.53      5.14 o 
  -2   2   1     1065.67      998.84     11.61 o 
   0   2   1     3745.94     3875.49     19.39 o 
   2   2   1     5857.52     5824.47     29.36 o 
   4   2   1      743.76      759.33     12.21 o 
   6   2   1      228.57      267.13      4.89 o 
   8   2   1        7.29        5.34      1.82 o 
  10   2   1      145.04      140.06      4.57 o 
  12   2   1      115.52      119.56      5.92 o 
  14   2   1       39.53       55.10      8.84 o 
  16   2   1       15.49       10.32     14.68 o 
 -15   3   1       10.63       10.58     12.40 o 
 -13   3   1        4.32        8.48      6.79 o 
 -11   3   1       75.56       87.60      7.93 o 
  -9   3   1      143.02      146.40      3.81 o 
  -7   3   1      242.44      246.87     14.62 o 
  -5   3   1      319.95      322.74      9.06 o 
  -3   3   1      265.02      281.78      8.17 o 
  -1   3   1      396.66      442.82      7.00 o 
   1   3   1      142.25      167.86      5.25 o 
   3   3   1       52.01       57.63      2.52 o 
   5   3   1      276.00      271.67      9.02 o 
   7   3   1      137.79      119.69     10.58 o 
   9   3   1      316.54      270.32      8.48 o 
  11   3   1      182.49      210.98     11.41 o 
  13   3   1       14.89       21.18      7.40 o 
  15   3   1       33.24       36.87     14.58 o 
 -14   4   1       54.56       56.85     14.24 o 
 -12   4   1       10.22        0.79     10.64 o 
 -10   4   1      250.68      242.55     16.33 o 
  -8   4   1       11.21       13.05      1.98 o 
  -6   4   1       30.64       30.34      2.74 o 
  -4   4   1      164.03      167.51      5.68 o 
  -2   4   1      253.62      245.06      6.38 o 
   0   4   1      696.48      761.60     12.68 o 
   2   4   1      848.03      835.80     12.50 o 
   4   4   1      114.81      120.28      3.92 o 
   6   4   1       23.71       22.95      7.10 o 
   8   4   1      560.10      546.40     23.28 o 
  10   4   1        6.48        5.73     10.11 o 
  12   4   1        1.89        5.39     10.71 o 
 -11   5   1       34.55       28.66     10.17 o 
  -9   5   1       84.21       87.16     11.75 o 
  -7   5   1        1.06        2.05      1.43 o 
  -5   5   1      127.19      122.47      5.96 o 
  -3   5   1     1486.83     1541.78     16.84 o 
  -1   5   1       42.91       44.70      5.49 o 
   1   5   1      509.94      522.28     11.79 o 
   3   5   1      229.05      217.54      7.49 o 
   5   5   1        5.14        8.09      1.90 o 
   7   5   1      203.28      235.28     16.57 o 
   9   5   1       81.31       99.99     14.13 o 
  11   5   1        5.31        8.87     11.73 o 
 -10   6   1        6.25        7.70     12.95 o 
  -8   6   1       10.85       10.96      8.31 o 
  -6   6   1        4.62        4.46      3.48 o 
  -4   6   1       54.69       65.35      5.44 o 
  -2   6   1      275.51      265.31      9.96 o 
   0   6   1       49.23       49.60      5.92 o 
   2   6   1      196.14      198.97      8.56 o 
   4   6   1       13.91       14.47      3.57 o 
   6   6   1        8.17        5.24     10.37 o 
   8   6   1        7.44        7.14     11.90 o 
  10   6   1        0.22        3.57     13.30 o 
  -9   7   1       13.37       -4.43     14.09 o 
  -7   7   1       14.55        5.98     11.75 o 
  -5   7   1        1.17        2.41     10.39 o 
  -3   7   1       34.28       33.21      5.57 o 
  -1   7   1       39.18       41.20      5.89 o 
   1   7   1       31.90       27.76      5.29 o 
   3   7   1      144.08      132.79     16.81 o 
   5   7   1        8.80        3.81     11.39 o 
   7   7   1       20.69       12.40     12.48 o 
  -6   8   1        0.78        8.59     14.36 o 
  -4   8   1       14.13        7.24     11.22 o 
  -2   8   1       29.21       33.58      9.94 o 
   0   8   1        3.31        6.14      6.67 o 
   2   8   1        8.95        3.33     10.94 o 
   4   8   1       46.23       27.72     13.19 o 
   6   8   1        1.81      -12.97     12.97 o 
  -3   9   1        1.80        8.21     13.98 o 
   3   9   1        4.31        9.08     14.77 o 
 -16   0   2      168.09      221.22     15.73 o 
 -14   0   2        0.85        2.18      7.40 o 
 -12   0   2       95.19       81.37      8.87 o 
 -10   0   2       98.53       80.95      5.64 o 
  -8   0   2        8.03        2.07      2.87 o 
  -6   0   2     1254.87     1377.53     30.33 o 
  -4   0   2      374.32      361.00     13.06 o 
   4   0   2     3314.34     3316.51     15.31 o 
   6   0   2      517.57      427.30      4.62 o 
   8   0   2       33.79       33.05      4.01 o 
  10   0   2        1.46       -0.07      4.42 o 
  12   0   2        0.20       -0.45      6.52 o 
  14   0   2        2.62        2.78      8.17 o 
 -17   1   2       75.56       92.44     13.70 o 
 -15   1   2        6.96       -0.39      7.53 o 
 -13   1   2       33.19       27.47      4.79 o 
 -11   1   2       94.91       71.88      3.57 o 
  -9   1   2      204.15      202.16      5.26 o 
  -7   1   2      706.53      710.46      8.93 o 
  -5   1   2     7519.43     7609.76     39.07 o 
  -3   1   2     3517.16     3453.64     21.27 o 
   3   1   2      329.53      330.29      5.97 o 
   5   1   2       50.08       53.19      1.60 o 
   7   1   2      293.94      276.50      4.21 o 
   9   1   2      104.59      101.32      2.88 o 
  11   1   2       36.28       34.07      3.49 o 
  13   1   2       11.46       14.31      4.33 o 
  15   1   2        2.45       14.24     10.64 o 
 -16   2   2        1.00       -0.49     12.89 o 
 -14   2   2       43.15       42.73      7.40 o 
 -12   2   2       48.15       48.27      6.92 o 
 -10   2   2        9.57        8.76      2.91 o 
  -8   2   2       77.88       70.53      2.51 o 
  -6   2   2      419.08      414.59      7.93 o 
  -4   2   2      260.44      257.42      4.75 o 
  -2   2   2     1946.61     1967.38     15.72 o 
   0   2   2     9848.69     9969.75     39.63 o 
   2   2   2     1126.01     1061.50     21.74 o 
   4   2   2      768.12      783.96     12.67 o 
   6   2   2       52.04       42.59      2.19 o 
   8   2   2      167.71      160.12      3.01 o 
  10   2   2      423.93      433.44      6.99 o 
  12   2   2       44.15       48.17      4.63 o 
  14   2   2       68.14      100.59     22.50 o 
  16   2   2       25.00       24.24     14.23 o 
 -15   3   2        9.46        8.74     13.17 o 
 -13   3   2        6.15       10.63      7.02 o 
 -11   3   2        3.24        2.94      6.36 o 
  -9   3   2        5.57        6.54      2.00 o 
  -7   3   2       26.60       25.22      2.76 o 
  -5   3   2       55.33       48.92      3.00 o 
  -3   3   2      370.00      387.14      9.10 o 
  -1   3   2      510.06      529.92      7.63 o 
   1   3   2      812.68      966.14      8.92 o 
   3   3   2      164.87      174.61      7.22 o 
   5   3   2      108.30      117.68      6.55 o 
   7   3   2       30.86       29.99      7.72 o 
   9   3   2      668.94      617.53      9.23 o 
  11   3   2      231.83      249.33     12.44 o 
  13   3   2       98.49      119.36     15.63 o 
  15   3   2       25.77       21.12     13.23 o 
 -14   4   2        9.78       20.77     13.25 o 
 -12   4   2        1.23       10.99      9.70 o 
 -10   4   2        8.55        8.16      9.64 o 
  -8   4   2       95.52       85.06      5.35 o 
  -6   4   2      177.06      178.79     10.09 o 
  -4   4   2      159.07      131.99      8.80 o 
  -2   4   2     1971.97     2173.25     17.88 o 
   0   4   2      368.86      392.24      7.42 o 
   2   4   2      172.36      183.25      5.87 o 
   4   4   2        2.71        4.36      4.27 o 
   6   4   2        8.67       11.58      7.20 o 
   8   4   2      394.50      355.94     19.07 o 
  10   4   2       41.97       39.09     11.05 o 
  12   4   2      138.71      160.58     15.18 o 
 -11   5   2        3.59       -1.11     10.84 o 
  -9   5   2      363.68      364.12     21.07 o 
  -7   5   2       78.15       75.55      3.30 o 
  -5   5   2      264.08      263.07      8.51 o 
  -3   5   2      809.13      830.41     13.27 o 
  -1   5   2       91.96       89.47      5.62 o 
   1   5   2        0.63        5.55      3.44 o 
   3   5   2       50.79       49.88      4.00 o 
   5   5   2        9.20        7.78      8.12 o 
   7   5   2       64.44       75.19     12.27 o 
   9   5   2       45.93       47.60     11.24 o 
  11   5   2       37.30       46.94     13.64 o 
 -10   6   2       20.00        8.91     11.90 o 
  -8   6   2       33.12       38.07     10.81 o 
  -6   6   2       40.99       45.06      4.89 o 
  -4   6   2      678.94      696.15     15.07 o 
  -2   6   2       22.17       25.74      4.68 o 
   0   6   2      113.10      117.28      7.16 o 
   2   6   2      156.54      151.57      7.45 o 
   4   6   2        0.65       -1.21      2.78 o 
   6   6   2       92.41      101.05     12.57 o 
   8   6   2       19.77       21.86     12.53 o 
  10   6   2        5.19       17.55     11.65 o 
  -9   7   2       16.85       21.99     14.36 o 
  -7   7   2        7.45       -7.76     11.78 o 
  -5   7   2       19.60       14.98     10.52 o 
  -3   7   2       47.06       36.64      5.79 o 
  -1   7   2       12.81       16.27      5.31 o 
   1   7   2       27.86       28.01      5.25 o 
   3   7   2      212.89      208.97     16.22 o 
   5   7   2       21.37       19.36      9.77 o 
   7   7   2        6.18       11.99     12.97 o 
  -6   8   2        1.84      -10.09     11.93 o 
  -4   8   2       25.07       30.26     11.39 o 
  -2   8   2       50.25       53.16      7.12 o 
   0   8   2       23.36       17.16      6.75 o 
   2   8   2       67.06       71.30     12.03 o 
   4   8   2       10.28        5.73     12.63 o 
  -3   9   2        4.51        2.33     13.70 o 
   1   9   2        1.94      -14.47     14.47 o 
   3   9   2        9.62       -5.79     16.80 o 
 -16   0   3       37.39       52.02     10.35 o 
 -14   0   3        6.83        3.68      7.44 o 
 -12   0   3      381.16      307.14     14.45 o 
 -10   0   3        6.35        4.15      3.97 o 
  -8   0   3      238.51      266.05      7.95 o 
  -6   0   3      965.76     1042.73      8.82 o 
  -4   0   3      285.25      279.85      4.43 o 
   2   0   3     1208.85     1170.78     11.09 o 
   4   0   3      571.26      559.33      6.60 o 
   6   0   3       90.65      106.06      2.87 o 
   8   0   3       17.02       18.45      3.43 o 
  10   0   3      362.50      377.39     11.05 o 
  12   0   3        7.54        1.43      6.52 o 
  14   0   3        2.67        5.00      8.66 o 
 -17   1   3       20.16       24.09     12.95 o 
 -15   1   3        0.66        2.30      5.21 o 
 -13   1   3       13.59        6.49      4.64 o 
 -11   1   3       36.45       32.11      2.18 o 
  -9   1   3       43.03       43.40      2.24 o 
  -7   1   3     2300.57     2410.25     16.26 o 
  -5   1   3     1414.65     1384.60      9.03 o 
  -3   1   3      199.30      201.35      4.28 o 
   3   1   3     2069.36     2078.36      9.83 o 
   5   1   3      364.46      391.74      4.28 o 
   7   1   3      269.36      280.39      4.89 o 
   9   1   3      254.90      245.44      4.66 o 
  11   1   3       31.48       30.58      4.02 o 
  13   1   3       34.83       40.27      4.70 o 
  15   1   3       13.55       21.16     11.28 o 
 -16   2   3        8.05       17.95     11.39 o 
 -14   2   3       13.34       16.66      7.15 o 
 -12   2   3       14.70       15.18      2.45 o 
 -10   2   3       37.57       38.64      5.00 o 
  -8   2   3       33.32       37.94      2.01 o 
  -6   2   3      571.64      636.90      7.45 o 
  -4   2   3     1539.35     1548.82     11.69 o 
  -2   2   3     1087.73     1113.62     11.57 o 
   0   2   3    10608.54    10692.59     28.87 o 
   2   2   3     1855.60     1829.64     17.47 o 
   4   2   3      294.42      287.10      8.10 o 
   6   2   3       80.72       84.16      3.40 o 
   8   2   3      616.50      584.71      5.93 o 
  10   2   3      190.50      174.71      4.72 o 
  12   2   3        9.08       11.95      6.91 o 
  14   2   3       77.50      100.38     15.72 o 
 -15   3   3        1.01        8.61     12.78 o 
 -13   3   3        1.21        3.45      6.07 o 
 -11   3   3       14.95       19.98      3.98 o 
  -9   3   3      125.85      122.68      3.96 o 
  -7   3   3      198.18      193.33      5.55 o 
  -5   3   3      553.97      600.36     17.96 o 
  -3   3   3     2948.83     3102.32     24.15 o 
  -1   3   3      734.64      739.84     10.79 o 
   1   3   3     1187.72     1244.89      9.80 o 
   3   3   3      103.01      101.88      5.79 o 
   5   3   3       22.41       35.96      5.09 o 
   7   3   3      447.00      417.15     18.30 o 
   9   3   3       64.36       57.74      3.42 o 
  11   3   3      301.77      331.27     27.99 o 
  13   3   3       36.67       42.34      8.86 o 
 -14   4   3        7.54       17.19      8.41 o 
 -12   4   3       28.96       19.49      8.78 o 
 -10   4   3       48.39       42.92     10.60 o 
  -8   4   3      395.40      386.32     10.45 o 
  -6   4   3       19.71       16.86      3.60 o 
  -4   4   3      591.06      627.89     11.14 o 
  -2   4   3      566.20      587.51      9.60 o 
   0   4   3      381.27      384.65      7.32 o 
   2   4   3      219.72      247.19     12.84 o 
   4   4   3      205.08      208.84     13.02 o 
   6   4   3      256.35      252.87     16.20 o 
   8   4   3      124.48      150.43     14.55 o 
  10   4   3      170.66      194.09     17.66 o 
  12   4   3       57.91       60.66     13.00 o 
 -11   5   3        0.76        1.52     11.75 o 
  -9   5   3       44.43       42.04      9.60 o 
  -7   5   3      174.23      175.62      6.66 o 
  -5   5   3      138.77      141.79      7.06 o 
  -3   5   3      251.94      238.86      7.33 o 
  -1   5   3       24.31       22.55      3.29 o 
   1   5   3      272.13      246.18      8.09 o 
   3   5   3       94.96       95.77      4.62 o 
   5   5   3       62.89       72.76     10.97 o 
   7   5   3       88.92       94.69     12.31 o 
   9   5   3        9.05        2.07     11.58 o 
  11   5   3       22.99       16.29     13.81 o 
 -10   6   3        1.33       -0.86      9.77 o 
  -8   6   3        4.83        5.77      7.99 o 
  -6   6   3       48.83       52.11      5.85 o 
  -4   6   3      125.11      131.65      8.31 o 
  -2   6   3       10.63        7.92      4.38 o 
   0   6   3      140.02      140.17     10.55 o 
   2   6   3      103.14      109.35      9.85 o 
   4   6   3        2.89        6.48      2.07 o 
   6   6   3       16.98       17.53      9.23 o 
   8   6   3       16.07       10.58     13.02 o 
  10   6   3        4.74        8.40     13.62 o 
  -9   7   3       15.82        8.31     13.98 o 
  -7   7   3       19.51       24.35     10.88 o 
  -5   7   3       30.67       35.10      5.95 o 
  -3   7   3      172.87      168.13      9.06 o 
  -1   7   3       16.67       18.04      5.43 o 
   1   7   3       63.20       68.33      6.46 o 
   3   7   3       74.74       63.61     11.78 o 
   5   7   3       25.56       30.03     10.43 o 
   7   7   3        6.18      -11.01     12.74 o 
  -6   8   3        3.94       -4.98     13.42 o 
  -4   8   3       25.29       27.64     10.97 o 
  -2   8   3       60.56       62.24      7.02 o 
   0   8   3        3.84        4.02      6.83 o 
   2   8   3       61.78       67.18     13.49 o 
   4   8   3       11.93       28.24     12.01 o 
   1   9   3        4.01       -7.40     15.28 o 
 -16   0   4        8.61       -0.94     10.07 o 
 -14   0   4        6.72        5.56      7.31 o 
 -12   0   4       20.83       18.27      7.03 o 
 -10   0   4      120.34      114.18      8.98 o 
  -8   0   4      122.33      165.58      8.02 o 
  -6   0   4        4.21        5.07      1.71 o 
  -4   0   4       13.68       13.96      1.30 o 
   2   0   4     1745.14     1760.66     15.71 o 
   4   0   4     2065.02     2044.31     10.93 o 
   6   0   4        8.89        5.78      1.51 o 
   8   0   4        9.67       11.14      4.81 o 
  10   0   4       34.21       32.17      6.92 o 
  12   0   4        7.51       16.12      7.07 o 
  14   0   4        3.15        1.18      9.25 o 
 -17   1   4       82.20       98.34     13.46 o 
 -15   1   4        8.26        9.20      5.28 o 
 -13   1   4       13.32       16.19      5.17 o 
 -11   1   4       19.45       18.82      2.05 o 
  -9   1   4       18.87       17.50      1.94 o 
  -7   1   4     2640.85     2738.41     26.27 o 
  -5   1   4      913.68      929.15      7.10 o 
  -3   1   4     2529.36     2457.53     16.73 o 
  -1   1   4     2011.94     2018.21     12.23 o 
   1   1   4     1263.80     1281.27     19.20 o 
   3   1   4       18.26       16.53      1.24 o 
   5   1   4       96.29       86.04      2.40 o 
   7   1   4       85.38       90.00      2.40 o 
   9   1   4      769.40      762.50     10.04 o 
  11   1   4       16.49       17.69      3.72 o 
  13   1   4       34.26       41.50      7.54 o 
 -16   2   4       13.65        4.51     12.20 o 
 -14   2   4       20.92       22.38      4.92 o 
 -12   2   4        8.06        7.45      2.50 o 
 -10   2   4      132.28      142.48      5.09 o 
  -8   2   4      300.12      282.88      4.51 o 
  -6   2   4     2394.30     2381.24     15.74 o 
  -4   2   4       74.08       77.82      4.28 o 
  -2   2   4     6249.73     6332.72     42.28 o 
   0   2   4      827.04      855.87      8.26 o 
   2   2   4      144.60      114.10      2.81 o 
   4   2   4       60.41       58.55      4.39 o 
   6   2   4       18.49       15.50      1.29 o 
   8   2   4     1408.24     1430.21     15.24 o 
  10   2   4        9.09        6.22      2.37 o 
  12   2   4       45.29       57.72      7.94 o 
  14   2   4       34.47       45.06      9.03 o 
 -15   3   4        2.20        6.46      8.46 o 
 -13   3   4        5.79       12.84      7.12 o 
 -11   3   4       17.97       22.69      4.29 o 
  -9   3   4      301.64      295.43      5.86 o 
  -7   3   4      117.56      117.27      3.90 o 
  -5   3   4      789.34      868.02     14.13 o 
  -3   3   4     1542.62     1664.95     17.42 o 
  -1   3   4     3275.85     3579.83     23.09 o 
   1   3   4      766.35      837.43     10.06 o 
   3   3   4      682.82      634.13     12.95 o 
   5   3   4      435.18      423.64     11.67 o 
   7   3   4      426.40      420.84     12.07 o 
   9   3   4      107.25      114.80      4.73 o 
  11   3   4      132.46      140.31     11.67 o 
  13   3   4       30.16       39.36      9.11 o 
 -14   4   4        3.43        6.50      8.22 o 
 -12   4   4        8.06       -1.26     10.50 o 
 -10   4   4      126.31      127.79     12.78 o 
  -8   4   4      173.92      181.45     14.92 o 
  -6   4   4        1.12        0.73      3.52 o 
  -4   4   4     1766.57     1858.60     19.01 o 
  -2   4   4        1.93        1.73      3.26 o 
   0   4   4      609.96      661.49      9.35 o 
   2   4   4      101.15      103.76      5.81 o 
   4   4   4       74.91       77.78      9.88 o 
   6   4   4      126.05      132.37     11.88 o 
   8   4   4       57.65       56.04     11.71 o 
  10   4   4      231.66      276.68     19.45 o 
  12   4   4       36.49       37.68     12.99 o 
 -11   5   4        9.40        0.88     11.28 o 
  -9   5   4       98.43      115.22     13.96 o 
  -7   5   4       10.35       16.36      3.77 o 
  -5   5   4      142.15      155.43     12.40 o 
  -3   5   4      252.12      255.13      7.71 o 
  -1   5   4      190.28      211.90      6.66 o 
   1   5   4       26.70       25.95      3.70 o 
   3   5   4       67.62       66.60      3.44 o 
   5   5   4        0.16        1.24      8.66 o 
   7   5   4       68.56       69.42     11.09 o 
   9   5   4       10.39       15.86     12.84 o 
  11   5   4       23.86       18.12     11.88 o 
 -10   6   4        1.40       11.71     11.46 o 
  -8   6   4       21.19       20.07     10.26 o 
  -6   6   4       50.50       44.06      5.77 o 
  -4   6   4        3.63        4.63      4.64 o 
  -2   6   4       24.88       23.47      4.76 o 
   0   6   4       94.48       86.83      6.42 o 
   2   6   4        3.90        2.63      3.55 o 
   4   6   4      110.57      102.23     12.12 o 
   6   6   4       75.13       76.43     12.65 o 
   8   6   4       16.08       32.30     12.78 o 
  -9   7   4        1.48       -1.18     11.43 o 
  -7   7   4       15.38        2.12      9.38 o 
  -5   7   4       16.70       13.20      6.05 o 
  -3   7   4       19.61       22.62      5.80 o 
  -1   7   4        5.42        8.55      5.40 o 
   1   7   4        9.61        8.63      5.12 o 
   3   7   4       11.20        4.49      9.25 o 
   5   7   4       56.80       84.66     13.17 o 
   7   7   4       48.13       48.48     11.67 o 
  -6   8   4       19.74       22.40     13.02 o 
  -4   8   4       56.39       35.24     10.19 o 
  -2   8   4       11.80       16.04      6.98 o 
   0   8   4       25.19       30.41     11.48 o 
   2   8   4       75.11      101.89     14.13 o 
   4   8   4       18.26        9.45     12.53 o 
   1   9   4       12.39        8.81     15.33 o 
 -16   0   5        0.17       -2.86     10.02 o 
 -14   0   5        0.05        1.39      7.65 o 
 -12   0   5        9.54        5.58      6.28 o 
 -10   0   5        2.21        1.45      1.38 o 
  -8   0   5        2.51        8.76      3.08 o 
  -6   0   5     2294.02     2401.61     20.10 o 
  -4   0   5       17.97       17.10      3.77 o 
  -2   0   5       78.13       81.26      4.08 o 
   0   0   5      110.11      132.90      5.04 o 
   2   0   5      958.69     1013.94     29.48 o 
   4   0   5      983.79      964.71      8.33 o 
   6   0   5      112.22      119.78      6.38 o 
   8   0   5       26.44       34.33      6.90 o 
  10   0   5       26.96       22.21      5.99 o 
  12   0   5       18.70       14.49      7.63 o 
  14   0   5        0.76        7.35     11.22 o 
 -17   1   5       44.51       68.46     13.49 o 
 -15   1   5       14.15       18.57      5.47 o 
 -13   1   5       12.76        9.57      4.70 o 
 -11   1   5       40.38       43.07      3.09 o 
  -9   1   5       79.31       78.50      3.03 o 
  -7   1   5      750.57      738.08      7.29 o 
  -5   1   5      527.34      498.76     10.19 o 
  -3   1   5     2638.96     2741.59     13.05 o 
  -1   1   5     2777.41     2722.76      9.74 o 
   1   1   5     1975.65     1947.50     10.67 o 
   3   1   5      169.47      197.55      4.57 o 
   5   1   5      904.85      908.24      7.88 o 
   7   1   5     1464.95     1422.07     10.29 o 
   9   1   5      416.21      394.19      7.42 o 
  11   1   5       57.07       64.33      5.08 o 
  13   1   5       18.76       16.84      6.64 o 
 -16   2   5        3.51       12.82     12.38 o 
 -14   2   5        2.41        4.51      4.99 o 
 -12   2   5        4.66        1.24      2.51 o 
 -10   2   5       22.38       19.94      1.92 o 
  -8   2   5      599.65      619.50      7.93 o 
  -6   2   5     1165.48     1245.93     10.04 o 
  -4   2   5     2794.40     2873.77     14.36 o 
  -2   2   5      366.20      344.12      6.36 o 
   0   2   5     1358.35     1412.24     11.54 o 
   2   2   5     1961.87     2002.05     11.08 o 
   4   2   5      176.93      170.97      5.24 o 
   6   2   5      205.84      192.53      4.25 o 
   8   2   5     1178.96     1160.42     11.79 o 
  10   2   5       75.92       79.84      5.45 o 
  12   2   5       28.44       21.76      7.04 o 
  14   2   5        9.47        7.16     11.91 o 
 -15   3   5        0.87       -1.49      8.13 o 
 -13   3   5        5.50       11.41      6.79 o 
 -11   3   5       11.79        9.16      4.44 o 
  -9   3   5      434.48      429.41      7.15 o 
  -7   3   5      989.81      970.98     14.28 o 
  -5   3   5      697.44      690.71      9.67 o 
  -3   3   5      599.99      686.88     20.46 o 
  -1   3   5     1908.52     2086.46     17.46 o 
   1   3   5       13.71       21.26      1.89 o 
   3   3   5      132.26      144.34     11.84 o 
   5   3   5       43.82       42.28      5.67 o 
   7   3   5      201.49      201.36      7.19 o 
   9   3   5      112.67      108.13      4.33 o 
  11   3   5       15.96       24.63      7.80 o 
  13   3   5       12.60       10.06      9.03 o 
 -14   4   5        7.73        7.68      7.98 o 
 -12   4   5        3.67        5.09     10.60 o 
 -10   4   5      276.77      268.84     17.27 o 
  -8   4   5       71.97       75.19      7.93 o 
  -6   4   5      422.53      435.13      9.99 o 
  -4   4   5       86.21       91.14      6.67 o 
  -2   4   5       19.65       21.76      3.62 o 
   0   4   5      444.36      445.51      7.69 o 
   2   4   5      349.57      343.90      5.31 o 
   4   4   5      328.80      285.55     16.12 o 
   6   4   5       21.32       16.99      8.87 o 
   8   4   5      149.16      132.28      8.86 o 
  10   4   5      225.54      228.25     17.65 o 
  12   4   5        5.44        0.24     13.27 o 
 -11   5   5        3.63        4.85      8.40 o 
  -9   5   5       67.02       62.00     11.80 o 
  -7   5   5        7.13        3.26      4.09 o 
  -5   5   5        4.46       -3.50      6.45 o 
  -3   5   5      167.39      167.14      6.45 o 
  -1   5   5       71.78       78.08      4.60 o 
   1   5   5       11.33       19.00      3.26 o 
   3   5   5       81.94       79.98      3.40 o 
   5   5   5      265.02      229.45     16.33 o 
   7   5   5       42.41       42.15      9.75 o 
   9   5   5       54.86       56.90     12.03 o 
  11   5   5       61.82       50.72     14.92 o 
 -10   6   5        4.15       -5.60     12.03 o 
  -8   6   5       11.96        0.96     10.15 o 
  -6   6   5       26.23       24.56      8.85 o 
  -4   6   5       18.67       19.33      5.02 o 
  -2   6   5       73.95       74.03      6.28 o 
   0   6   5       14.33        9.37      4.52 o 
   2   6   5       28.68       25.22      4.64 o 
   4   6   5       56.54       54.87      9.90 o 
   6   6   5      109.48      120.53     14.36 o 
   8   6   5        1.66        7.87     10.20 o 
  -9   7   5       15.03       24.22     13.17 o 
  -7   7   5        1.60        0.24     10.99 o 
  -5   7   5       12.67       18.11      7.17 o 
  -3   7   5       10.22        5.45      5.66 o 
  -1   7   5       59.09       51.53      6.38 o 
   1   7   5       69.35       81.59      6.51 o 
   3   7   5        0.85       -3.08     10.39 o 
   5   7   5      129.22      117.19     13.83 o 
   7   7   5       14.34       15.28     14.88 o 
  -6   8   5        8.67       18.45     11.58 o 
  -4   8   5       86.92       91.42     11.65 o 
  -2   8   5        0.73        5.06      6.91 o 
   0   8   5        2.99        0.24     11.50 o 
   2   8   5       57.71       59.03     12.99 o 
   4   8   5       48.81       64.38     13.21 o 
   1   9   5        4.11       -2.27     15.84 o 
 -16   0   6        0.60        0.08     10.35 o 
 -14   0   6        2.26       -7.91      7.91 o 
 -12   0   6       17.24       23.72      7.69 o 
 -10   0   6       72.64       75.32      5.78 o 
  -8   0   6       41.64       42.16      3.48 o 
  -6   0   6      239.58      240.84      5.83 o 
  -4   0   6       12.16       10.79      2.04 o 
  -2   0   6      649.70      632.15     11.39 o 
   0   0   6      394.18      388.97     10.04 o 
   2   0   6      421.64      441.41      6.59 o 
   4   0   6       41.86       40.60      2.33 o 
   6   0   6        3.49        5.18      2.45 o 
   8   0   6     2256.62     2263.13     18.42 o 
  10   0   6        4.99        3.25      6.07 o 
  12   0   6        4.55        9.61      5.87 o 
  14   0   6        7.81       18.36     11.26 o 
 -17   1   6        9.71       10.34     12.31 o 
 -15   1   6        3.03        5.21      5.26 o 
 -13   1   6       15.31       14.85      5.17 o 
 -11   1   6       84.00       79.62      3.80 o 
  -9   1   6      280.75      271.01      5.12 o 
  -7   1   6      741.04      736.64      6.75 o 
  -5   1   6      836.06      832.05      7.17 o 
  -3   1   6     1999.41     2135.35     12.05 o 
  -1   1   6     2045.45     2047.27     14.80 o 
   1   1   6      889.18     1052.73     10.42 o 
   3   1   6     3073.30     3203.75     16.41 o 
   5   1   6      263.23      262.85      4.14 o 
   7   1   6     1280.90     1255.00     11.80 o 
   9   1   6      197.49      187.01      5.02 o 
  11   1   6       30.20       34.35      4.35 o 
  13   1   6       45.03       43.87      7.75 o 
 -16   2   6        3.37       -1.75     12.63 o 
 -14   2   6        4.40       12.25      4.68 o 
 -12   2   6        9.66        9.51      2.77 o 
 -10   2   6      130.53      130.17      3.44 o 
  -8   2   6      530.05      530.27      7.30 o 
  -6   2   6       59.95       53.84      2.89 o 
  -4   2   6     2836.81     2971.95     14.95 o 
  -2   2   6     1124.18     1246.33      9.75 o 
   0   2   6       92.03      101.26      3.00 o 
   2   2   6      817.12      900.03     19.42 o 
   4   2   6      106.99      103.53      1.99 o 
   6   2   6      138.83      140.15      3.12 o 
   8   2   6       77.57       79.76      2.79 o 
  10   2   6       24.30       24.22      3.15 o 
  12   2   6       17.16       20.90      7.28 o 
  14   2   6        8.08        5.75     13.91 o 
 -15   3   6        6.27        3.57      8.16 o 
 -13   3   6        8.16        9.40      4.09 o 
 -11   3   6       52.14       36.87      4.37 o 
  -9   3   6      345.83      330.93      6.59 o 
  -7   3   6      500.92      487.90      7.66 o 
  -5   3   6      662.21      718.55      9.94 o 
  -3   3   6      592.23      605.41      8.74 o 
  -1   3   6     1644.66     1764.17     22.72 o 
   1   3   6      460.72      411.05      6.38 o 
   3   3   6      479.42      500.70     12.16 o 
   5   3   6      127.15      134.59     11.71 o 
   7   3   6      123.26      115.73      5.02 o 
   9   3   6       59.15       59.39      3.69 o 
  11   3   6        7.61        6.94      7.05 o 
  13   3   6        3.48        8.66      8.75 o 
 -14   4   6        8.82       22.76      8.20 o 
 -12   4   6       13.23        9.49      7.69 o 
 -10   4   6       75.06       62.76      4.23 o 
  -8   4   6       71.55       69.26      4.37 o 
  -6   4   6      688.56      727.97     11.48 o 
  -4   4   6      114.45      108.46      4.95 o 
  -2   4   6      525.08      530.89     11.03 o 
   0   4   6      286.45      331.31      6.71 o 
   2   4   6      159.86      170.94      3.97 o 
   4   4   6      242.74      241.54     15.48 o 
   6   4   6       16.54       15.11      9.06 o 
   8   4   6        3.07        3.98      3.71 o 
  10   4   6       58.94       34.31     11.76 o 
  12   4   6        6.06        4.94     12.76 o 
 -11   5   6       18.68       18.10     10.99 o 
  -9   5   6       74.05       77.78     11.31 o 
  -7   5   6       81.77       78.79      6.38 o 
  -5   5   6       48.38       52.47      8.78 o 
  -3   5   6      184.11      210.62      7.11 o 
  -1   5   6      130.15      135.13      5.60 o 
   1   5   6       59.68       51.59      3.49 o 
   3   5   6      107.41      104.42      3.56 o 
   5   5   6      112.53      115.46     12.91 o 
   7   5   6        2.84       -0.73     10.86 o 
   9   5   6       30.01       23.21     12.85 o 
 -10   6   6       16.45       13.83      9.53 o 
  -8   6   6        1.55        0.49      9.51 o 
  -6   6   6       61.45       69.41      6.74 o 
  -4   6   6        8.12        6.91      5.02 o 
  -2   6   6       43.22       38.59      5.39 o 
   0   6   6      116.25      119.43      5.61 o 
   2   6   6       80.94       70.97      4.76 o 
   4   6   6      128.71      138.29     13.66 o 
   6   6   6      129.00      111.19     14.77 o 
   8   6   6       16.59       17.16     14.38 o 
  -9   7   6        6.63       -1.88     11.99 o 
  -7   7   6        1.00        2.10     10.94 o 
  -5   7   6      109.93      128.62      8.63 o 
  -3   7   6        3.22        1.71      5.71 o 
  -1   7   6       55.91       44.20      5.80 o 
   1   7   6       12.44       18.07      4.61 o 
   3   7   6       15.65       13.64     10.11 o 
   5   7   6      169.40      174.02     17.76 o 
  -6   8   6       34.76       46.06     11.28 o 
  -4   8   6       23.41       12.08     10.92 o 
  -2   8   6       42.72       49.91      7.13 o 
   0   8   6       17.85       23.79     11.71 o 
   2   8   6        6.68       12.68     13.29 o 
   4   8   6       10.97       -1.26     15.56 o 
 -16   0   7        1.92        0.00     10.22 o 
 -14   0   7        0.19       -3.31      7.93 o 
 -12   0   7       37.74       34.03      7.57 o 
 -10   0   7       28.93       28.48      3.13 o 
  -8   0   7       62.41       56.86      3.82 o 
  -6   0   7      541.88      495.86      8.66 o 
  -4   0   7        1.07        3.18      2.78 o 
  -2   0   7      156.93      131.87      5.96 o 
   0   0   7     1275.22     1341.54     17.82 o 
   2   0   7    19024.83    18773.20    232.01 o 
   4   0   7       24.92       32.59      2.02 o 
   6   0   7        5.00        5.23      2.49 o 
   8   0   7      692.19      711.61     11.44 o 
  10   0   7        1.32        4.24      4.68 o 
  12   0   7       10.52       14.11      5.89 o 
  14   0   7        1.90        1.47     11.46 o 
 -17   1   7        4.57       18.74     12.67 o 
 -15   1   7       15.14       28.50      6.91 o 
 -13   1   7       21.59       24.62      5.24 o 
 -11   1   7       38.44       49.09      4.72 o 
  -9   1   7      774.94      758.19      9.18 o 
  -7   1   7      349.69      322.93      4.34 o 
  -5   1   7      391.43      412.60      5.52 o 
  -3   1   7     1949.65     1986.76     11.50 o 
  -1   1   7     1021.32      977.18     22.88 o 
   1   1   7     1027.26     1073.80      9.16 o 
   3   1   7     2220.44     2361.25     17.84 o 
   5   1   7      222.76      229.20      4.12 o 
   7   1   7      739.14      731.97      7.60 o 
   9   1   7       75.99       64.57      4.73 o 
  11   1   7       23.21       30.10      4.38 o 
  13   1   7       19.79       25.99      7.96 o 
 -16   2   7        1.19      -12.31     12.31 o 
 -14   2   7       19.38       32.65      5.35 o 
 -12   2   7       14.27        9.78      2.98 o 
 -10   2   7      573.27      565.23      7.14 o 
  -8   2   7      388.01      381.91      6.47 o 
  -6   2   7       75.91       73.04      3.09 o 
  -4   2   7     3221.35     3468.84     23.68 o 
  -2   2   7        1.27        0.54      1.33 o 
   0   2   7       64.13       74.10      2.88 o 
   2   2   7       24.61       18.45      1.71 o 
   4   2   7      230.80      205.42      3.11 o 
   6   2   7      141.19      138.97      3.34 o 
   8   2   7      106.08      108.72      3.27 o 
  10   2   7       43.79       43.43      6.84 o 
  12   2   7       41.91       45.56      8.14 o 
  14   2   7        5.44       -2.24     14.60 o 
 -15   3   7        0.06       -1.89     12.52 o 
 -13   3   7        0.97        5.91      4.28 o 
 -11   3   7       68.93       71.11      5.36 o 
  -9   3   7      156.19      155.56      5.42 o 
  -7   3   7     1170.30     1154.90     11.54 o 
  -5   3   7       10.36        8.40      2.63 o 
  -3   3   7      160.76      164.06      4.26 o 
  -1   3   7      598.87      636.70     10.01 o 
   1   3   7      496.84      517.89      7.53 o 
   3   3   7      103.64       94.37      3.92 o 
   5   3   7      191.23      193.57      6.18 o 
   7   3   7       11.42        9.24      2.92 o 
   9   3   7       16.59       21.39      5.99 o 
  11   3   7       56.56       54.44     11.95 o 
  13   3   7        7.45        5.58     14.77 o 
 -14   4   7        0.81        1.01      8.51 o 
 -12   4   7       17.84       39.18     10.66 o 
 -10   4   7       40.94       36.43      3.72 o 
  -8   4   7      229.10      216.37      8.57 o 
  -6   4   7      914.08      924.84     12.86 o 
  -4   4   7       47.37       40.19      3.74 o 
  -2   4   7      226.32      250.44      7.88 o 
   0   4   7      260.93      263.66      6.87 o 
   2   4   7       77.59       69.21      2.96 o 
   4   4   7       17.37        4.21      7.78 o 
   6   4   7       64.13       61.43     11.05 o 
   8   4   7       25.35       20.35      3.97 o 
  10   4   7       63.20       66.22     12.25 o 
  12   4   7       31.36       34.97     15.69 o 
 -11   5   7       12.91        3.65      8.72 o 
  -9   5   7       13.98        5.04      7.24 o 
  -7   5   7       56.99       52.29      5.55 o 
  -5   5   7      134.36      140.92     11.43 o 
  -3   5   7       10.37       10.07      3.64 o 
  -1   5   7      176.68      192.93      7.33 o 
   1   5   7       37.16       33.60      3.19 o 
   3   5   7      202.45      178.90     14.00 o 
   5   5   7      515.55      529.04     24.97 o 
   7   5   7       29.10       41.12     11.78 o 
   9   5   7       36.95       50.44     12.05 o 
 -10   6   7        8.03       -1.35     11.84 o 
  -8   6   7        3.59        3.23      8.76 o 
  -6   6   7        8.04        3.23      8.23 o 
  -4   6   7       51.36       44.67      6.90 o 
  -2   6   7        3.83       -0.63      4.64 o 
   0   6   7      398.13      396.31      9.01 o 
   2   6   7       16.98       18.41      3.37 o 
   4   6   7      217.58      229.42     17.93 o 
   6   6   7      133.78      126.98     16.29 o 
   8   6   7        6.09        9.64     12.12 o 
  -9   7   7        1.66       -5.62     12.78 o 
  -7   7   7       39.72       40.76     10.84 o 
  -5   7   7       14.20       13.48      6.41 o 
  -3   7   7        6.85        5.24      7.06 o 
  -1   7   7       14.54       13.81      5.07 o 
   1   7   7       13.30        5.90     10.50 o 
   3   7   7       15.10       14.00     11.05 o 
   5   7   7       80.52       98.36     15.24 o 
  -6   8   7       14.12       10.75     11.44 o 
  -4   8   7        3.36        7.80      7.73 o 
  -2   8   7        1.09        0.21     12.03 o 
   0   8   7        4.17       -5.09     13.00 o 
   2   8   7        1.54        5.71     13.00 o 
  -1   9   7       10.50       17.93     16.59 o 
 -16   0   8        3.88        9.60      9.96 o 
 -14   0   8       25.46       32.10      8.63 o 
 -12   0   8        6.28        4.28      2.75 o 
 -10   0   8      166.84      171.39      6.29 o 
  -8   0   8      270.05      271.83      9.23 o 
  -6   0   8       99.18       99.48      3.65 o 
  -4   0   8       11.69       10.03      2.68 o 
  -2   0   8      178.63      179.56      7.14 o 
   0   0   8      173.80      203.78      7.69 o 
   2   0   8       24.19       44.97      5.82 o 
   4   0   8       30.28       34.50      2.44 o 
   6   0   8      607.91      613.46      9.14 o 
   8   0   8      918.43      881.18     14.79 o 
  10   0   8        0.01        0.35      4.96 o 
  12   0   8       18.56       18.02      6.34 o 
 -17   1   8        0.37       -8.16     13.81 o 
 -15   1   8       13.24       11.05      6.62 o 
 -13   1   8        0.48        1.43      2.94 o 
 -11   1   8      110.91      114.16      5.02 o 
  -9   1   8     1220.72     1189.14      9.93 o 
  -7   1   8      170.01      171.34      3.47 o 
  -5   1   8      309.23      353.60      5.41 o 
  -3   1   8     1713.29     1742.07     10.82 o 
  -1   1   8      203.20      214.08      8.08 o 
   1   1   8     2033.22     2207.41     14.04 o 
   3   1   8      343.41      367.39      7.65 o 
   5   1   8       65.67       73.34      2.81 o 
   7   1   8     1320.10     1253.99     11.08 o 
   9   1   8       80.80       75.53      3.90 o 
  11   1   8        2.10        3.37      4.37 o 
  13   1   8       13.72       19.63      7.89 o 
 -16   2   8        5.18        6.37     12.23 o 
 -14   2   8        3.18       -0.24      5.37 o 
 -12   2   8        8.76        8.96      3.10 o 
 -10   2   8      814.24      849.88      8.99 o 
  -8   2   8      120.62      110.26      3.59 o 
  -6   2   8      139.54      154.16      4.25 o 
  -4   2   8     1006.35     1061.36     56.73 o 
  -2   2   8      506.01      529.04      5.70 o 
   0   2   8       16.92       14.83      2.08 o 
   2   2   8      442.94      434.73      5.83 o 
   4   2   8      499.78      488.16      7.86 o 
   6   2   8       94.83       98.67      3.35 o 
   8   2   8      172.59      180.70      4.18 o 
  10   2   8        5.69       17.80      6.82 o 
  12   2   8        2.06        5.26      7.92 o 
  14   2   8        6.12       -0.36     15.48 o 
 -15   3   8        3.00        0.54      8.40 o 
 -13   3   8       18.11       19.35      4.28 o 
 -11   3   8       18.81       19.71      6.39 o 
  -9   3   8       44.12       45.51      3.49 o 
  -7   3   8       22.95       17.75      3.33 o 
  -5   3   8       71.74       63.35      3.43 o 
  -3   3   8       90.32       99.04      3.43 o 
  -1   3   8       29.75       34.29      2.92 o 
   1   3   8      370.84      397.98      6.33 o 
   3   3   8      106.54      111.28      3.80 o 
   5   3   8      152.61      155.39      7.67 o 
   7   3   8      101.28       95.47      5.85 o 
   9   3   8       35.49       29.59      4.33 o 
  11   3   8       15.45        4.40     10.84 o 
  13   3   8        3.61       -0.85     16.57 o 
 -14   4   8        0.58        8.48      9.67 o 
 -12   4   8       54.45       77.72     10.82 o 
 -10   4   8       21.60       23.03      3.91 o 
  -8   4   8      268.67      262.88      7.58 o 
  -6   4   8      187.33      183.41      6.69 o 
  -4   4   8      168.20      170.23      5.16 o 
  -2   4   8      188.64      211.95      7.38 o 
   0   4   8       44.15       35.70      4.37 o 
   2   4   8      160.30      148.88      5.56 o 
   4   4   8       27.59       33.32      8.95 o 
   6   4   8      215.16      224.66      9.30 o 
   8   4   8        5.22        6.73      4.31 o 
  10   4   8        4.18        3.25     13.96 o 
 -11   5   8        7.02        3.80     11.20 o 
  -9   5   8        3.64        2.52      6.65 o 
  -7   5   8      275.56      270.13     10.32 o 
  -5   5   8        4.17        4.75      6.15 o 
  -3   5   8       95.40       99.62      5.21 o 
  -1   5   8      290.88      286.30      8.76 o 
   1   5   8      132.86      127.88      4.77 o 
   3   5   8       79.79       65.77     11.33 o 
   5   5   8      396.11      368.50     21.65 o 
   7   5   8       18.39       17.98      5.62 o 
   9   5   8       19.46       21.24     14.77 o 
 -10   6   8        3.72        0.83     10.11 o 
  -8   6   8       30.00       22.33      8.59 o 
  -6   6   8      150.05      143.29     12.61 o 
  -4   6   8        9.95        8.57      6.69 o 
  -2   6   8      186.48      186.16      8.83 o 
   0   6   8       11.77       11.57      3.57 o 
   2   6   8       21.29       18.07      3.53 o 
   4   6   8      321.03      353.31     22.63 o 
   6   6   8        1.38        9.40     12.10 o 
   8   6   8        0.25        5.88     13.93 o 
  -9   7   8        0.02        2.88     10.52 o 
  -7   7   8       44.37       58.89     11.28 o 
  -5   7   8       19.08       17.52     10.50 o 
  -3   7   8        1.82       -1.99      7.57 o 
  -1   7   8       11.85        6.55      5.36 o 
   1   7   8       33.45       31.35      9.98 o 
   3   7   8       60.54       65.64     13.79 o 
   5   7   8       23.72       38.69     14.02 o 
  -6   8   8       30.09       29.69     11.59 o 
  -4   8   8       16.88       25.48      8.06 o 
  -2   8   8        1.01       -5.51     12.33 o 
   0   8   8        3.09       12.65     12.52 o 
   2   8   8       46.32       40.89     15.99 o 
 -16   0   9       21.07       23.72     10.15 o 
 -14   0   9       76.77       66.75      9.62 o 
 -12   0   9       15.12       10.40      3.25 o 
 -10   0   9      542.82      518.96     12.19 o 
  -8   0   9      394.18      388.33      7.69 o 
  -6   0   9       26.55       29.24      2.64 o 
  -4   0   9       18.53       10.10      3.04 o 
  -2   0   9       33.65       27.57      4.13 o 
   0   0   9     2563.43     2666.51     28.71 o 
   2   0   9     6029.25     6297.15     23.77 o 
   4   0   9       49.26       46.54      2.89 o 
   6   0   9      106.23      111.15      4.64 o 
   8   0   9       45.20       42.74      3.60 o 
  10   0   9       97.61      108.07      7.57 o 
  12   0   9       46.16       40.46     10.73 o 
 -17   1   9        0.38       -1.65     13.44 o 
 -15   1   9       65.68       74.16      8.34 o 
 -13   1   9       16.98       28.61      3.41 o 
 -11   1   9       45.16       45.25      4.18 o 
  -9   1   9     1299.27     1303.88      9.66 o 
  -7   1   9      138.68      137.60      3.37 o 
  -5   1   9      204.93      246.65      5.68 o 
  -3   1   9      359.67      396.28      5.28 o 
  -1   1   9      429.39      432.03     14.00 o 
   1   1   9     3389.83     3521.38     22.50 o 
   3   1   9      334.92      339.38     15.50 o 
   5   1   9        8.18        8.46      1.89 o 
   7   1   9      383.72      357.17      5.96 o 
   9   1   9       59.13       56.79      4.80 o 
  11   1   9        0.92       -2.47      8.07 o 
  13   1   9        9.08       17.84      8.18 o 
 -16   2   9        9.36        7.41      8.46 o 
 -14   2   9        5.59       10.64      6.72 o 
 -12   2   9       22.13       24.35      3.59 o 
 -10   2   9      349.12      334.35      8.51 o 
  -8   2   9       46.48       41.65      2.78 o 
  -6   2   9      184.45      185.43      4.21 o 
  -4   2   9       81.59       72.68      4.48 o 
  -2   2   9      295.67      278.11      5.96 o 
   0   2   9      192.69      173.76      6.01 o 
   2   2   9      454.15      442.05      6.23 o 
   4   2   9      203.18      201.87      4.60 o 
   6   2   9       11.88       11.15      2.11 o 
   8   2   9      283.72      275.98      5.28 o 
  10   2   9       20.63       30.50      7.12 o 
  12   2   9       28.44       26.16      8.04 o 
 -15   3   9        2.28       -0.97      8.53 o 
 -13   3   9       20.77       20.99      4.25 o 
 -11   3   9       21.24       16.47      4.11 o 
  -9   3   9       23.65       21.71      3.14 o 
  -7   3   9       55.19       58.91      4.40 o 
  -5   3   9       61.91       51.75      3.27 o 
  -3   3   9      158.92      167.90      5.53 o 
  -1   3   9      824.84      842.65     18.82 o 
   1   3   9      310.85      295.03     18.60 o 
   3   3   9      114.80      113.15      3.76 o 
   5   3   9       20.06       16.84      3.99 o 
   7   3   9        9.89        7.33      3.93 o 
   9   3   9        7.40       -1.80      9.88 o 
  11   3   9        2.87       14.49     12.74 o 
  13   3   9        1.32       13.44     17.25 o 
 -14   4   9        5.48        5.36      9.76 o 
 -12   4   9       11.42        1.86     10.54 o 
 -10   4   9       14.04        7.80      6.82 o 
  -8   4   9      278.91      286.62      8.08 o 
  -6   4   9       23.41       28.49      5.08 o 
  -4   4   9       47.48       55.31      4.81 o 
  -2   4   9       53.06       54.92      4.68 o 
   0   4   9      244.57      256.05     15.15 o 
   2   4   9       19.70       20.87      3.17 o 
   4   4   9       10.39       13.10      4.77 o 
   6   4   9       25.16       24.84      5.20 o 
   8   4   9        9.17        4.23      4.65 o 
  10   4   9       34.55       21.82     14.60 o 
 -11   5   9       68.98       75.00     11.59 o 
  -9   5   9       65.05       58.46      9.30 o 
  -7   5   9      328.55      327.51     16.76 o 
  -5   5   9       16.42       12.77      4.47 o 
  -3   5   9       21.96       20.23      3.86 o 
  -1   5   9      522.19      472.77     10.94 o 
   1   5   9        8.46        8.78      2.95 o 
   3   5   9       28.08       14.88      9.21 o 
   5   5   9      114.19      142.28     16.26 o 
   7   5   9       15.89       14.19      5.58 o 
   9   5   9       45.54       40.35     15.56 o 
 -10   6   9       15.96       27.94     10.67 o 
  -8   6   9       30.10       32.51      8.78 o 
  -6   6   9       32.71       48.93      9.83 o 
  -4   6   9        3.44        9.08      6.22 o 
  -2   6   9      291.33      263.25     10.32 o 
   0   6   9       18.38       17.70      4.59 o 
   2   6   9        3.43        3.38     11.20 o 
   4   6   9      202.77      181.57     17.48 o 
   6   6   9       21.73       23.43     11.73 o 
  -9   7   9        4.59       12.74     12.89 o 
  -7   7   9       18.95       34.90      7.57 o 
  -5   7   9       19.46       23.12      6.53 o 
  -3   7   9        0.53       -1.38      5.97 o 
  -1   7   9        3.53        1.67      5.56 o 
   1   7   9        5.98        7.55     12.89 o 
   3   7   9       41.91       71.20     12.37 o 
   5   7   9       51.85       55.76     13.10 o 
  -6   8   9        0.67        4.59     12.25 o 
  -4   8   9       52.99       72.86     11.15 o 
  -2   8   9        0.97       -6.41     13.17 o 
   0   8   9        2.01       -0.39     15.01 o 
   2   8   9        6.36        8.63     14.36 o 
 -16   0  10       11.30       25.24     11.05 o 
 -14   0  10       23.38       24.86      8.91 o 
 -12   0  10       23.51       23.93      3.84 o 
 -10   0  10      883.82      866.25     39.83 o 
  -8   0  10      515.39      563.11      9.68 o 
  -6   0  10      434.95      497.38      8.31 o 
  -4   0  10      292.45      332.92     11.22 o 
  -2   0  10      789.57      821.07     16.89 o 
   0   0  10     1773.81     1839.97     25.24 o 
   2   0  10       13.18        9.40      4.48 o 
   4   0  10      694.06      682.37      9.44 o 
   6   0  10      731.69      693.11     14.37 o 
   8   0  10       62.50       62.95      4.35 o 
  10   0  10        1.63        1.51      5.89 o 
  12   0  10       51.46       51.53     11.63 o 
 -17   1  10        2.68        1.18     12.99 o 
 -15   1  10       37.26       51.07      7.89 o 
 -13   1  10        1.83        3.15      3.46 o 
 -11   1  10      336.61      312.79      8.20 o 
  -9   1  10      310.18      308.21      5.68 o 
  -7   1  10       14.22       14.36      2.03 o 
  -5   1  10      250.30      268.03      5.36 o 
  -3   1  10      787.93      760.56      6.89 o 
  -1   1  10      154.97      172.25      6.02 o 
   1   1  10     1380.81     1439.25      8.60 o 
   3   1  10      363.11      363.07      9.67 o 
   5   1  10       46.29       53.24      3.17 o 
   7   1  10      109.92       99.64      3.81 o 
   9   1  10       24.85       24.53      4.40 o 
  11   1  10        7.79       10.80      5.36 o 
  13   1  10       16.53       16.35      9.02 o 
 -16   2  10        7.77       21.46      8.70 o 
 -14   2  10       13.24       15.87      6.35 o 
 -12   2  10       17.26       19.28      3.99 o 
 -10   2  10       31.45       26.39      3.04 o 
  -8   2  10        0.81        3.53      2.15 o 
  -6   2  10       94.40       96.71      3.33 o 
  -4   2  10      255.11      260.80      7.72 o 
  -2   2  10      549.12      559.68      8.53 o 
   0   2  10      129.90      126.89      5.27 o 
   2   2  10     2034.48     2025.06     20.71 o 
   4   2  10       18.39       16.95      2.31 o 
   6   2  10       36.50       33.94      2.28 o 
   8   2  10      425.84      419.39      7.17 o 
  10   2  10       32.13       38.66      7.30 o 
  12   2  10       45.21       49.10     10.42 o 
 -15   3  10        2.68       -0.09      8.87 o 
 -13   3  10       27.84       21.39      4.67 o 
 -11   3  10       11.10       10.25      4.00 o 
  -9   3  10       48.23       41.31      3.60 o 
  -7   3  10      400.90      396.84      9.85 o 
  -5   3  10        8.87        8.86      2.88 o 
  -3   3  10      187.38      199.69      4.66 o 
  -1   3  10      479.82      466.63      9.07 o 
   1   3  10       53.40       51.31      3.95 o 
   3   3  10      283.71      284.73      5.61 o 
   5   3  10      555.98      517.29      9.86 o 
   7   3  10      106.79      111.46      7.04 o 
   9   3  10       24.58       31.97     11.61 o 
  11   3  10        1.51       -0.51     13.94 o 
 -12   4  10        1.26       -2.02      5.46 o 
 -10   4  10        9.05        5.92      7.08 o 
  -8   4  10      135.13      130.10     10.94 o 
  -6   4  10       28.12       32.04      8.57 o 
  -4   4  10       10.44       11.05      3.08 o 
  -2   4  10       73.73       77.79      4.16 o 
   0   4  10       75.63       73.72      4.65 o 
   2   4  10       13.81       13.66      3.12 o 
   4   4  10      776.27      759.39     19.98 o 
   6   4  10       41.62       41.76      5.80 o 
   8   4  10       16.08       13.31      5.00 o 
  10   4  10       18.45       34.00     15.03 o 
 -11   5  10        2.60       20.07     10.60 o 
  -9   5  10       28.52       21.22      7.27 o 
  -7   5  10      158.43      160.71     13.17 o 
  -5   5  10        4.83        0.93      4.95 o 
  -3   5  10       45.10       42.83      4.97 o 
  -1   5  10      503.99      447.26     10.89 o 
   1   5  10       42.08       44.82      3.60 o 
   3   5  10      310.36      338.19     21.33 o 
   5   5  10       61.59       62.89      7.04 o 
   7   5  10       58.24       54.84      6.76 o 
   9   5  10        5.59        8.14     16.20 o 
 -10   6  10        2.45        9.08     11.78 o 
  -8   6  10       43.07       43.43      9.40 o 
  -6   6  10      153.02      176.21     13.68 o 
  -4   6  10       25.55       17.98      6.73 o 
  -2   6  10      106.56      114.16      7.92 o 
   0   6  10       35.02       32.91      4.94 o 
   2   6  10       22.44       19.98     11.86 o 
   4   6  10       15.32        4.53     10.39 o 
   6   6  10        2.96        2.93      7.19 o 
  -9   7  10        2.82       13.08     12.85 o 
  -7   7  10       69.82       82.93     12.74 o 
  -5   7  10       14.96        9.62      6.78 o 
  -3   7  10        7.77       11.69      6.17 o 
  -1   7  10        1.21        1.71     12.29 o 
   1   7  10        9.07       19.86     11.69 o 
   3   7  10       11.29       10.86     13.15 o 
  -6   8  10        4.09       12.38     12.63 o 
  -4   8  10        0.35        3.03     14.39 o 
  -2   8  10       10.51       -1.67     15.37 o 
   0   8  10       50.08       55.81     15.13 o 
 -16   0  11      114.03      132.90     15.48 o 
 -14   0  11      126.67      170.09     14.68 o 
 -12   0  11       11.19       19.65      4.24 o 
 -10   0  11      569.01      604.87     13.00 o 
  -8   0  11       48.95       48.48      4.98 o 
  -6   0  11      223.54      231.70      6.23 o 
  -4   0  11        6.34        9.13      3.65 o 
  -2   0  11       46.11       40.87      4.68 o 
   0   0  11      543.41      629.62     15.88 o 
   2   0  11      174.34      179.25      6.49 o 
   4   0  11      222.15      226.06      5.84 o 
   6   0  11       60.87       66.68      3.62 o 
   8   0  11       16.99       14.41      4.83 o 
  10   0  11        5.08        3.66      5.69 o 
  12   0  11        0.01        3.80     11.11 o 
 -17   1  11       13.99       21.01     13.98 o 
 -15   1  11       98.00      120.75      9.46 o 
 -13   1  11       22.86       22.96      4.09 o 
 -11   1  11      168.45      160.30      7.55 o 
  -9   1  11      514.85      475.65      7.16 o 
  -7   1  11        4.99        7.38      1.98 o 
  -5   1  11       52.93       50.17      2.92 o 
  -3   1  11      242.17      274.14      7.96 o 
  -1   1  11      586.38      605.88     15.86 o 
   1   1  11      220.28      225.54      5.03 o 
   3   1  11       40.47       43.39      2.68 o 
   5   1  11       18.83       26.49      2.72 o 
   7   1  11      391.77      370.48      6.65 o 
   9   1  11        7.03        6.90      3.77 o 
  11   1  11        3.80       10.10      5.65 o 
  13   1  11        2.76       -4.49     13.46 o 
 -16   2  11        4.19        7.16     12.87 o 
 -14   2  11        7.66        2.90      6.50 o 
 -12   2  11       14.28       14.21      3.71 o 
 -10   2  11       41.15       43.89      3.56 o 
  -8   2  11        7.51        9.93      2.63 o 
  -6   2  11      159.77      144.79      3.98 o 
  -4   2  11       90.74       80.19      4.12 o 
  -2   2  11       20.32       18.27      3.31 o 
   0   2  11      204.60      176.16      6.43 o 
   2   2  11     1615.83     1552.32     14.12 o 
   4   2  11       86.68       82.36      3.63 o 
   6   2  11      229.36      226.19      5.20 o 
   8   2  11        7.80        4.44      3.13 o 
  10   2  11       50.59       50.49     11.26 o 
  12   2  11        1.74      -13.29     14.28 o 
 -15   3  11        2.89        2.16     11.16 o 
 -13   3  11       21.50       17.09      4.70 o 
 -11   3  11       13.15       14.69      4.03 o 
  -9   3  11       39.50       35.17      3.69 o 
  -7   3  11       91.04       91.96      5.23 o 
  -5   3  11       18.86       14.79      2.76 o 
  -3   3  11      328.47      346.65      9.52 o 
  -1   3  11     1201.50     1228.82     13.46 o 
   1   3  11      282.13      259.70      8.17 o 
   3   3  11      130.41      123.04      4.57 o 
   5   3  11      341.40      315.44      5.76 o 
   7   3  11       81.26       80.44     12.29 o 
   9   3  11       33.13       13.15     12.95 o 
  11   3  11       49.68       59.61     14.56 o 
 -12   4  11       50.05       57.16      7.73 o 
 -10   4  11       34.69       42.87      9.60 o 
  -8   4  11        2.01        2.35      7.74 o 
  -6   4  11      192.51      174.54     12.80 o 
  -4   4  11       11.52       10.69      3.50 o 
  -2   4  11      558.15      501.05      8.61 o 
   0   4  11      335.92      316.67      8.50 o 
   2   4  11      290.95      285.62      7.27 o 
   4   4  11      202.41      222.42     11.90 o 
   6   4  11        2.22        0.79      4.63 o 
   8   4  11        4.98       -1.80     10.99 o 
  10   4  11        2.01        0.53     16.33 o 
 -13   5  11       96.97      125.96     12.52 o 
 -11   5  11       36.65       30.07     10.49 o 
  -9   5  11       49.58       32.83      8.01 o 
  -7   5  11       33.69       21.52      7.84 o 
  -5   5  11       13.88       11.77      4.77 o 
  -3   5  11      132.94      111.01      6.31 o 
  -1   5  11       86.16       80.49      5.80 o 
   1   5  11      227.78      222.46      8.79 o 
   3   5  11       62.07       54.23     12.87 o 
   5   5  11        7.43        6.65      5.52 o 
   7   5  11        1.68        1.11      6.22 o 
 -10   6  11        0.47       -2.95     10.24 o 
  -8   6  11       28.93       14.08      9.72 o 
  -6   6  11       61.21       44.35      9.34 o 
  -4   6  11        2.68        1.13      6.92 o 
  -2   6  11        3.69        2.71      4.92 o 
   0   6  11        5.03        4.55      4.73 o 
   2   6  11        4.37        1.18     11.73 o 
   4   6  11       95.53       96.18     13.96 o 
   6   6  11        3.62        5.11      7.57 o 
  -9   7  11        8.88       -3.50     11.41 o 
  -7   7  11       80.05       91.05     12.21 o 
  -5   7  11       25.47       23.33      7.02 o 
  -3   7  11        4.33        3.63      6.43 o 
  -1   7  11        0.42       -0.45     12.99 o 
   1   7  11        2.61        0.60     11.95 o 
   3   7  11       43.86       33.47     15.11 o 
  -6   8  11       11.20       16.29     12.65 o 
  -4   8  11       11.72       17.65     14.66 o 
  -2   8  11        3.86        0.94     14.60 o 
   0   8  11       11.14       24.20     17.61 o 
 -16   0  12        5.23        8.34     12.74 o 
 -14   0  12       13.55       13.25     10.79 o 
 -12   0  12        0.06        1.78      4.35 o 
 -10   0  12      832.54      812.05     15.35 o 
  -8   0  12      429.78      416.16     10.94 o 
  -6   0  12      212.53      201.12      6.16 o 
  -4   0  12       17.19       15.75      3.87 o 
  -2   0  12      498.10      505.17     14.88 o 
   0   0  12       56.08       54.42      6.24 o 
   2   0  12      129.52      139.03      6.13 o 
   4   0  12      125.50      124.49      4.79 o 
   6   0  12        8.96        7.88      2.74 o 
   8   0  12        8.58       13.07      5.21 o 
  10   0  12        0.90        2.15      6.34 o 
  12   0  12        4.34       14.36     11.54 o 
 -17   1  12        0.00       14.38     13.74 o 
 -15   1  12       14.80       28.53      6.92 o 
 -13   1  12       14.49       17.94      3.94 o 
 -11   1  12      160.04      154.53      5.47 o 
  -9   1  12      354.40      380.83      7.30 o 
  -7   1  12       47.30       48.98      3.20 o 
  -5   1  12        4.91        7.14      1.79 o 
  -3   1  12      118.86      121.33      9.15 o 
  -1   1  12      312.05      297.29      8.25 o 
   1   1  12     1989.48     1938.55     12.62 o 
   3   1  12       49.34       49.51      2.92 o 
   5   1  12       17.09       11.81      2.58 o 
   7   1  12        4.05        3.87      2.52 o 
   9   1  12        6.26        5.73      3.91 o 
  11   1  12       62.12       73.57     10.40 o 
 -16   2  12        3.65        1.82     12.80 o 
 -14   2  12       14.42       19.16      7.58 o 
 -12   2  12        1.45        2.08      3.97 o 
 -10   2  12      195.72      206.09      6.88 o 
  -8   2  12      255.83      248.83      7.58 o 
  -6   2  12      181.59      193.85      5.09 o 
  -4   2  12       38.79       38.23      3.42 o 
  -2   2  12      289.03      267.63      9.52 o 
   0   2  12      166.69      167.34      4.72 o 
   2   2  12      222.33      221.47      6.08 o 
   4   2  12       88.62       93.40      4.69 o 
   6   2  12      520.52      500.73      7.88 o 
   8   2  12       65.47       64.27      6.10 o 
  10   2  12       78.97       79.75     11.67 o 
  12   2  12        2.58       -9.53      9.53 o 
 -15   3  12        8.12        2.42     11.67 o 
 -13   3  12        8.57        8.14      4.86 o 
 -11   3  12        6.67       10.72      4.39 o 
  -9   3  12       70.28       68.26      5.43 o 
  -7   3  12       29.00       18.23      4.96 o 
  -5   3  12       57.53       51.15      5.57 o 
  -3   3  12       45.66       45.82      3.92 o 
  -1   3  12      955.48      903.85      9.84 o 
   1   3  12      302.81      295.94      7.22 o 
   3   3  12      376.35      360.56     14.51 o 
   5   3  12      158.29      155.44      3.83 o 
   7   3  12       64.17       62.98      6.18 o 
   9   3  12        6.86       17.82     12.95 o 
  11   3  12       21.75       19.73     14.62 o 
 -12   4  12      110.27      110.38      8.33 o 
 -10   4  12       12.59       18.53      6.42 o 
  -8   4  12       64.33       48.93     10.37 o 
  -6   4  12       67.99       63.95      9.26 o 
  -4   4  12      139.27      130.47      9.98 o 
  -2   4  12      331.07      319.00      7.02 o 
   0   4  12      114.10      112.43      6.42 o 
   2   4  12       10.81        7.90      3.20 o 
   4   4  12      226.05      223.78     10.22 o 
   6   4  12       13.29        8.30      5.34 o 
   8   4  12       38.93       26.61     13.04 o 
 -13   5  12       59.94       61.94     10.62 o 
 -11   5  12       39.86       42.38      9.83 o 
  -9   5  12        1.49        2.27      7.44 o 
  -7   5  12       62.36       67.11     11.07 o 
  -5   5  12       33.31       31.25      8.32 o 
  -3   5  12       95.68       89.29      5.86 o 
  -1   5  12       12.59       13.30      4.73 o 
   1   5  12        3.48        0.75      9.43 o 
   3   5  12       38.66       36.65      6.84 o 
   5   5  12       29.98       31.21      6.45 o 
   7   5  12        3.19       -2.27      6.45 o 
 -10   6  12        9.94        6.80     10.58 o 
  -8   6  12      118.65      139.89     14.34 o 
  -6   6  12       19.34       15.58      8.57 o 
  -4   6  12       11.67       16.39      7.14 o 
  -2   6  12        9.47       12.18      6.50 o 
   0   6  12        0.69       -0.34      4.85 o 
   2   6  12       19.48       33.49     12.85 o 
   4   6  12        1.76        1.34      7.18 o 
   6   6  12        1.25        6.58      9.26 o 
  -7   7  12       45.54       42.04     10.77 o 
  -5   7  12        7.94       15.10      7.42 o 
  -3   7  12       14.52       22.56      6.54 o 
  -1   7  12        0.98       -2.56     13.70 o 
   1   7  12        2.06        9.72     13.08 o 
   5   7  12       14.52       11.33     11.86 o 
  -6   8  12       16.28       12.29     12.44 o 
  -4   8  12       31.87       33.15     16.54 o 
  -2   8  12       14.50       26.52     16.33 o 
 -16   0  13      115.96      138.48     15.82 o 
 -14   0  13        3.34       10.82     10.45 o 
 -12   0  13        0.42       -0.06      5.68 o 
 -10   0  13        9.42       13.12      4.84 o 
  -8   0  13        1.45        8.83      5.11 o 
  -6   0  13        5.62        7.10      3.07 o 
  -4   0  13       80.50       80.07      7.39 o 
  -2   0  13      546.54      518.93     22.22 o 
   0   0  13      131.27      131.70      9.00 o 
   2   0  13      365.84      359.23      9.75 o 
   4   0  13       43.21       43.71      5.98 o 
   6   0  13        3.80        7.82      3.35 o 
   8   0  13       27.07       24.53      5.61 o 
  10   0  13        1.95       -0.02      9.08 o 
  12   0  13       20.19       14.66     13.36 o 
 -17   1  13       15.34       23.17     15.03 o 
 -15   1  13       48.97       48.26      8.61 o 
 -13   1  13        2.67        7.45      5.59 o 
 -11   1  13      161.87      142.30      6.06 o 
  -9   1  13        9.58       13.95      3.07 o 
  -7   1  13       27.72       28.52      3.03 o 
  -5   1  13       88.06       83.95      3.04 o 
  -3   1  13      581.92      602.99     12.09 o 
  -1   1  13      450.91      478.23      7.80 o 
   1   1  13      284.36      283.07      6.33 o 
   3   1  13       18.49       17.40      2.73 o 
   5   1  13       23.83       32.03      3.68 o 
   7   1  13       92.37       93.08      4.63 o 
   9   1  13       67.69       76.88      6.05 o 
  11   1  13       45.56       51.66      6.77 o 
 -16   2  13       18.56       12.85     12.76 o 
 -14   2  13       24.11       25.82      7.49 o 
 -12   2  13        3.33        6.20      3.96 o 
 -10   2  13      113.37       98.55      5.69 o 
  -8   2  13       96.07       88.50      5.05 o 
  -6   2  13       56.15       70.51      4.24 o 
  -4   2  13       23.59       21.58      3.52 o 
  -2   2  13      701.14      671.86     17.95 o 
   0   2  13     2393.44     2292.81     18.23 o 
   2   2  13       75.52       71.28      4.20 o 
   4   2  13      162.19      127.09      6.08 o 
   6   2  13       20.06       21.56      3.62 o 
   8   2  13        6.78        9.55      5.03 o 
  10   2  13       76.55       80.53      8.47 o 
 -15   3  13        8.50        6.90     12.18 o 
 -13   3  13       27.05       33.38      5.46 o 
 -11   3  13       20.87       27.54      4.98 o 
  -9   3  13       87.51       90.51      7.26 o 
  -7   3  13       61.77       46.36      5.44 o 
  -5   3  13       46.61       45.30      9.27 o 
  -3   3  13      481.06      456.26      9.58 o 
  -1   3  13      719.50      650.82     28.43 o 
   1   3  13     1389.26     1307.28     18.08 o 
   3   3  13      383.79      369.22      9.01 o 
   5   3  13       42.30       42.16      4.02 o 
   7   3  13      108.12      112.46      7.72 o 
   9   3  13       10.76       13.10     12.21 o 
 -12   4  13       13.04       19.08      6.66 o 
 -10   4  13       12.89       13.91      5.61 o 
  -8   4  13       37.41       35.23      5.85 o 
  -6   4  13       83.09       76.02      6.82 o 
  -4   4  13        7.10        7.44      4.45 o 
  -2   4  13      755.02      726.91      9.10 o 
   0   4  13      279.56      259.72     15.20 o 
   2   4  13      307.52      300.63      8.92 o 
   4   4  13        5.30        6.83      5.25 o 
   6   4  13        4.94        8.98      5.64 o 
   8   4  13        4.38       14.06     15.80 o 
 -13   5  13       25.60       38.82     10.99 o 
 -11   5  13        1.49        8.67      7.04 o 
  -9   5  13        0.70       -3.04      7.72 o 
  -7   5  13       13.48       15.65      8.25 o 
  -5   5  13        8.44       15.75      7.69 o 
  -3   5  13       13.14       15.39      6.86 o 
  -1   5  13       94.09       98.68      8.12 o 
   1   5  13        5.39        1.06      5.53 o 
   3   5  13       27.84       16.77      6.57 o 
   5   5  13        7.64        6.20      6.61 o 
   7   5  13       12.35       29.73     15.99 o 
 -10   6  13        2.05        6.88     12.48 o 
  -8   6  13        8.45        7.76     10.45 o 
  -6   6  13       21.68       22.06      8.49 o 
  -4   6  13       20.45       15.58      7.18 o 
  -2   6  13       31.39       27.62      6.86 o 
   0   6  13       12.57       29.39     11.56 o 
   2   6  13       62.22       55.65      8.45 o 
   4   6  13       26.52       30.51      7.96 o 
   6   6  13        0.20        7.33     10.17 o 
  -7   7  13       21.72       22.78     11.24 o 
  -5   7  13        1.05        4.10      9.85 o 
  -3   7  13       26.73       35.05     11.97 o 
  -1   7  13        0.63       -2.37     14.94 o 
   1   7  13        0.84        6.73     13.34 o 
   3   7  13        2.06        0.94     11.26 o 
   5   7  13       16.70        6.46     13.00 o 
  -4   8  13       48.22       67.05     18.68 o 
 -16   0  14        3.05       18.13     11.95 o 
 -14   0  14       19.28       12.52     10.86 o 
 -12   0  14        7.18        4.94      4.41 o 
 -10   0  14      157.93      145.88      9.85 o 
  -8   0  14      305.94      281.25     10.34 o 
  -6   0  14       89.59       80.64      7.42 o 
  -4   0  14      661.24      627.21     18.40 o 
  -2   0  14       14.88       15.43      6.20 o 
   0   0  14        0.78        5.30      3.56 o 
   2   0  14       11.28       10.13      5.11 o 
   4   0  14       91.39       64.53      7.72 o 
   6   0  14        4.70       12.99      4.55 o 
   8   0  14        7.03        8.93      5.48 o 
  10   0  14       52.15       59.67     11.33 o 
 -15   1  14       40.29       46.98     10.43 o 
 -13   1  14       21.18       25.50      6.38 o 
 -11   1  14      111.60      116.04      5.92 o 
  -9   1  14       34.61       41.90      4.68 o 
  -7   1  14       57.28       57.34      6.29 o 
  -5   1  14      127.32      130.13      4.07 o 
  -3   1  14       48.17       55.83      7.52 o 
  -1   1  14      130.91      130.14      4.24 o 
   1   1  14      653.41      614.35     14.72 o 
   3   1  14      159.83      162.97      4.60 o 
   5   1  14       51.37       49.25      3.98 o 
   7   1  14       14.65       20.50      3.62 o 
   9   1  14       60.21       78.86      7.74 o 
 -16   2  14       45.18       45.50     13.91 o 
 -14   2  14        6.79       11.12      7.98 o 
 -12   2  14       37.75       37.37      4.95 o 
 -10   2  14      436.93      432.78     10.18 o 
  -8   2  14      309.05      299.53      8.53 o 
  -6   2  14      102.83       80.20      7.06 o 
  -4   2  14       39.76       34.54      5.08 o 
  -2   2  14     1310.12     1293.56     18.54 o 
   0   2  14      123.17      129.07      5.31 o 
   2   2  14       38.84       34.59      2.33 o 
   4   2  14      152.91      133.76      5.63 o 
   6   2  14       21.44       22.72      3.19 o 
   8   2  14       77.42       82.77      7.51 o 
  10   2  14        5.18       15.00     14.92 o 
 -15   3  14       24.37       31.72     12.93 o 
 -13   3  14       92.60       94.64      6.92 o 
 -11   3  14       53.53       46.63      5.22 o 
  -9   3  14       17.86       22.23      5.57 o 
  -7   3  14       43.82       29.80      5.59 o 
  -5   3  14      368.66      320.54     10.90 o 
  -3   3  14      173.09      151.49      7.84 o 
  -1   3  14      665.86      649.62     23.45 o 
   1   3  14      971.04      953.40     13.01 o 
   3   3  14      230.40      222.09      7.57 o 
   5   3  14        9.04       10.56      5.19 o 
   7   3  14        4.42        1.49      5.83 o 
   9   3  14        1.42      -13.91     15.00 o 
 -12   4  14       55.08       66.65      7.27 o 
 -10   4  14        2.75       -3.81      5.59 o 
  -8   4  14       15.06       12.02      5.22 o 
  -6   4  14       52.54       47.31      6.56 o 
  -4   4  14       61.81       67.67      6.43 o 
  -2   4  14        2.95        4.74      2.26 o 
   0   4  14        0.31       -1.71      4.56 o 
   2   4  14      219.00      206.09     13.23 o 
   4   4  14       57.31       58.51      7.06 o 
   6   4  14       78.88       93.92      8.10 o 
   8   4  14        2.92        7.35     14.41 o 
 -13   5  14       25.57       36.06     11.33 o 
 -11   5  14        2.95        6.42      7.19 o 
  -9   5  14        9.92        8.79      5.94 o 
  -7   5  14        2.44        2.61      7.33 o 
  -5   5  14       57.65       56.85      9.06 o 
  -3   5  14       25.48       20.64      7.67 o 
  -1   5  14       33.85       30.85      5.59 o 
   1   5  14       32.04       27.42      6.85 o 
   3   5  14       15.76       12.32      6.47 o 
   5   5  14        4.33       -6.92      6.92 o 
 -10   6  14        4.51        8.91     12.74 o 
  -8   6  14       18.53       14.06     10.69 o 
  -6   6  14        8.25        7.91      9.02 o 
  -4   6  14       20.93       23.62      8.16 o 
  -2   6  14       31.41       30.33      7.39 o 
   0   6  14        4.11        5.09      7.54 o 
   2   6  14       14.82       11.65      7.40 o 
   4   6  14        6.81       15.67      9.96 o 
  -7   7  14        4.36        5.21     12.33 o 
  -5   7  14       52.53       52.81      9.90 o 
  -3   7  14       17.45       24.54     14.71 o 
  -1   7  14        1.61       -6.24     16.35 o 
   1   7  14       23.76       27.12     11.54 o 
   3   7  14       43.51       58.46     11.80 o 
 -14   0  15        0.46       -1.52     11.76 o 
 -12   0  15        0.87       -1.46      4.96 o 
 -10   0  15       29.39       31.94      5.62 o 
  -8   0  15      109.20      132.17     10.26 o 
  -6   0  15       51.77       53.93      7.39 o 
  -4   0  15        0.00        6.71      5.22 o 
  -2   0  15      243.90      221.64     11.75 o 
   0   0  15       11.28        8.74      4.53 o 
   2   0  15       95.16      100.29      9.30 o 
   4   0  15        0.00        2.01      5.90 o 
   6   0  15        9.32        7.27      8.29 o 
   8   0  15        1.89       -4.10      6.22 o 
  10   0  15      323.36      399.86     20.15 o 
 -15   1  15        7.18        8.34      7.56 o 
 -13   1  15        3.18        2.51      5.40 o 
 -11   1  15       23.68       16.73      3.89 o 
  -9   1  15       11.95       15.13      4.01 o 
  -7   1  15      215.46      220.30      5.73 o 
  -5   1  15       16.57       12.73      3.19 o 
  -3   1  15       10.00       12.15      4.12 o 
  -1   1  15      747.31      731.64     10.59 o 
   1   1  15      464.93      442.55      9.66 o 
   3   1  15      101.91       66.95      5.06 o 
   5   1  15        5.66        8.45      3.46 o 
   7   1  15        0.22        3.20      3.69 o 
   9   1  15      157.57      204.63     16.35 o 
 -16   2  15       55.24       61.43     14.47 o 
 -14   2  15       10.04        2.74      7.46 o 
 -12   2  15        6.18       12.04      4.40 o 
 -10   2  15       29.89       28.62      4.69 o 
  -8   2  15      161.98      155.86      6.45 o 
  -6   2  15      321.81      311.99     10.88 o 
  -4   2  15       35.68       36.95      5.15 o 
  -2   2  15     1298.10     1285.73     19.24 o 
   0   2  15       61.89       61.49      4.35 o 
   2   2  15      210.31      211.40      8.06 o 
   4   2  15       27.77       22.56      3.02 o 
   6   2  15        8.93        7.45      3.30 o 
   8   2  15       43.63       53.35     13.06 o 
  10   2  15        0.69       -0.68     15.54 o 
 -15   3  15       40.91       46.17     13.70 o 
 -13   3  15       76.53      106.78      7.40 o 
 -11   3  15       46.98       46.45      5.36 o 
  -9   3  15       32.12       28.53      5.80 o 
  -7   3  15      126.67      118.64      8.23 o 
  -5   3  15       21.69       18.15      5.09 o 
  -3   3  15      310.36      300.96     13.39 o 
  -1   3  15      160.17      159.53      7.76 o 
   1   3  15       28.25       29.46      4.50 o 
   3   3  15       23.35       29.64      7.14 o 
   5   3  15       34.51       30.18      6.19 o 
   7   3  15       10.57        8.20      6.79 o 
   9   3  15       10.34        6.31     15.35 o 
 -12   4  15        1.34        2.98      6.64 o 
 -10   4  15        5.03        1.54      6.17 o 
  -8   4  15       49.62       50.48      6.86 o 
  -6   4  15       26.38       23.97      5.78 o 
  -4   4  15      190.56      166.26      8.91 o 
  -2   4  15      182.48      154.77     12.27 o 
   0   4  15      340.85      315.47     10.66 o 
   2   4  15       44.61       43.15      7.82 o 
   4   4  15       50.08       62.02      7.29 o 
   6   4  15       17.31       13.80      6.82 o 
 -13   5  15        8.23        2.16     11.90 o 
 -11   5  15        4.57        8.59      7.39 o 
  -9   5  15        1.50        9.51      5.68 o 
  -7   5  15        9.62       14.29      6.32 o 
  -5   5  15        7.99        9.81      5.53 o 
  -3   5  15       27.57       35.66      6.03 o 
  -1   5  15       28.67       29.77      8.08 o 
   1   5  15      194.84      196.39     10.99 o 
   3   5  15       26.48       29.90      7.42 o 
   5   5  15        7.16        2.93      7.95 o 
  -8   6  15       11.91       11.85      7.84 o 
  -6   6  15        0.92       11.75      8.76 o 
  -4   6  15       29.74       44.89      8.81 o 
  -2   6  15       27.07       33.59      6.04 o 
   0   6  15       24.15       30.39      8.32 o 
   2   6  15        9.16       15.33      8.04 o 
   4   6  15        1.27        4.19     10.92 o 
  -7   7  15       11.87       19.15     12.33 o 
  -5   7  15       78.62       93.15     12.20 o 
  -3   7  15       49.43      101.05     16.48 o 
 -14   0  16       10.47        1.56     12.05 o 
 -12   0  16        3.46        3.43      5.63 o 
 -10   0  16       35.79       30.74      6.95 o 
  -8   0  16      134.39      138.95     10.94 o 
  -6   0  16       27.77       35.67      7.18 o 
  -4   0  16       30.48       36.80      7.24 o 
  -2   0  16       19.39       29.00      7.89 o 
   0   0  16       22.34       20.01      6.95 o 
   2   0  16        0.05        3.36      6.33 o 
   4   0  16        4.80        0.08      6.41 o 
   6   0  16        0.66        9.79      9.13 o 
   8   0  16       23.69       13.87     10.84 o 
 -15   1  16        4.76        6.33     10.56 o 
 -13   1  16        2.96        5.25      5.95 o 
 -11   1  16        6.03        8.77      4.11 o 
  -9   1  16       13.54       12.31      4.12 o 
  -7   1  16      277.12      265.89      6.82 o 
  -5   1  16       89.29       86.36      8.67 o 
  -3   1  16      440.26      450.75     12.49 o 
  -1   1  16      332.26      332.32      7.26 o 
   1   1  16      105.24      102.38      7.11 o 
   3   1  16      120.48      133.26     10.37 o 
   5   1  16       12.93       17.10      5.25 o 
   7   1  16        4.16        4.29      5.16 o 
   9   1  16       22.14       23.81     13.53 o 
 -16   2  16       17.41       14.85     14.30 o 
 -14   2  16       15.08       21.41      7.92 o 
 -12   2  16       42.21       34.16      4.95 o 
 -10   2  16       44.51       45.58      4.92 o 
  -8   2  16      115.50      119.84      5.84 o 
  -6   2  16      130.29      118.14      6.35 o 
  -4   2  16      178.85      165.43      8.17 o 
  -2   2  16      441.75      485.29     18.55 o 
   0   2  16       28.58       22.22      4.06 o 
   2   2  16       59.30       54.22      5.39 o 
   4   2  16       25.92       29.14      4.88 o 
   6   2  16       16.36       11.02      6.06 o 
   8   2  16        7.47       -1.20     12.87 o 
  10   2  16       62.90       92.93     18.28 o 
 -13   3  16       29.45       40.68      7.13 o 
 -11   3  16       50.86       53.64      6.89 o 
  -9   3  16       30.59       25.09      5.78 o 
  -7   3  16       25.77       30.91      6.35 o 
  -5   3  16      121.93      110.60      8.82 o 
  -3   3  16      176.11      175.29     12.63 o 
  -1   3  16      395.35      394.45     17.33 o 
   1   3  16      456.65      444.11     14.85 o 
   3   3  16      110.12      102.02     10.77 o 
   5   3  16       15.77       20.41      6.47 o 
   7   3  16       11.91        2.41     12.76 o 
 -12   4  16        0.45       -0.37      7.07 o 
 -10   4  16       44.66       42.07      6.90 o 
  -8   4  16        4.78       -0.01      5.71 o 
  -6   4  16      181.59      190.99      9.96 o 
  -4   4  16      134.36      130.66      8.87 o 
  -2   4  16       23.68       21.20      7.50 o 
   0   4  16      208.42      212.62     14.43 o 
   2   4  16       21.29       33.32      8.44 o 
   4   4  16        2.59        2.93      6.38 o 
   6   4  16        4.26        5.48      7.54 o 
 -13   5  16        0.19        4.90     12.46 o 
 -11   5  16        0.04       -4.15      9.83 o 
  -9   5  16       22.72       28.41      7.12 o 
  -7   5  16       20.71       21.57      6.25 o 
  -5   5  16       51.25       49.03      6.87 o 
  -3   5  16       45.75       49.12      7.99 o 
  -1   5  16       32.62       34.07      8.87 o 
   1   5  16      242.71      241.95     15.56 o 
   3   5  16       19.37       15.29      7.84 o 
   5   5  16        3.61        8.66      9.66 o 
  -8   6  16        1.50        8.19     11.03 o 
  -6   6  16        1.00        1.01      7.17 o 
  -4   6  16       19.50       32.35      7.12 o 
  -2   6  16        8.94        1.35      9.57 o 
   0   6  16       21.12       33.36      8.01 o 
   2   6  16       29.12       25.61     10.88 o 
   4   6  16        0.20       -0.02     11.91 o 
  -7   7  16        7.26       10.41     12.40 o 
 -14   0  17        0.16        5.26     12.82 o 
 -12   0  17        2.05        0.02      7.27 o 
 -10   0  17        6.85       -2.72      6.31 o 
  -8   0  17        9.94       10.88      7.35 o 
  -6   0  17      415.60      435.94     17.97 o 
  -4   0  17       86.35       88.92      8.85 o 
  -2   0  17     2254.86     2172.59     38.22 o 
   0   0  17      173.40      157.14     11.90 o 
   2   0  17       30.31       23.77      6.93 o 
   4   0  17       39.49       42.21      7.82 o 
   6   0  17      145.59      154.55     13.38 o 
 -15   1  17        2.11        4.87     11.22 o 
 -13   1  17        8.75       10.44      5.16 o 
 -11   1  17       25.38       20.21      4.49 o 
  -9   1  17      215.42      214.63      6.51 o 
  -7   1  17      111.75      100.50      4.73 o 
  -5   1  17       35.85       29.95      5.18 o 
  -3   1  17      324.88      341.45     11.61 o 
  -1   1  17      605.44      591.74     14.95 o 
   1   1  17        9.47       12.47      4.48 o 
   3   1  17       33.33       30.69      8.02 o 
   5   1  17       88.99      112.05     14.01 o 
   7   1  17       16.57       15.59      6.91 o 
 -14   2  17       18.90        6.38      7.02 o 
 -12   2  17        5.57        3.89      4.79 o 
 -10   2  17        7.79        5.86      3.92 o 
  -8   2  17      262.52      232.09     17.36 o 
  -6   2  17       85.65       89.17      7.33 o 
  -4   2  17      204.98      203.87     10.16 o 
  -2   2  17       24.90       23.96      6.28 o 
   0   2  17      271.92      250.41     10.25 o 
   2   2  17       71.23       73.91      9.60 o 
   4   2  17        8.23       13.83      7.20 o 
   6   2  17       29.96       30.24      6.94 o 
   8   2  17        1.72      -12.29     14.41 o 
 -13   3  17        0.15       -1.24      9.21 o 
 -11   3  17        2.35        5.81      5.80 o 
  -9   3  17        1.59        1.17      5.70 o 
  -7   3  17       67.70       67.36      7.13 o 
  -5   3  17      110.03       93.08      7.54 o 
  -3   3  17      100.45       99.35     10.15 o 
  -1   3  17       11.71       12.37      6.21 o 
   1   3  17      112.47      106.82     10.67 o 
   3   3  17        3.22        5.26      7.10 o 
   5   3  17        6.62       10.54      7.02 o 
   7   3  17       32.45       29.24     15.22 o 
 -12   4  17        4.73       12.01      9.51 o 
 -10   4  17        1.99       11.04      5.66 o 
  -8   4  17       16.61       18.90      6.08 o 
  -6   4  17      102.63       92.92      8.40 o 
  -4   4  17        0.51        3.63      4.85 o 
  -2   4  17        3.47        6.54      7.69 o 
   0   4  17       13.48       18.21      8.17 o 
   2   4  17       18.50        8.14      8.19 o 
   4   4  17        3.00        6.94      7.24 o 
   6   4  17       68.53       77.54     10.54 o 
 -11   5  17        3.48        2.56     10.47 o 
  -9   5  17        0.99        4.40      6.82 o 
  -7   5  17        0.02       -1.05      6.32 o 
  -5   5  17      145.84      140.13     16.33 o 
  -3   5  17       91.05       95.98     11.37 o 
  -1   5  17       34.07       48.09     10.20 o 
   1   5  17       46.56       24.69      9.25 o 
   3   5  17       24.44       28.33      7.75 o 
   5   5  17        5.88       10.62     10.64 o 
  -8   6  17        0.00        4.49     11.22 o 
  -6   6  17       36.11       35.74     10.99 o 
  -4   6  17      267.03      314.80     35.56 o 
  -2   6  17        7.28        3.93     11.44 o 
   0   6  17       57.57       54.27     11.05 o 
   2   6  17       31.02       26.37     11.82 o 
   4   6  17        7.07        7.50     12.33 o 
  -7   7  17        5.06        9.70     13.46 o 
 -12   0  18        0.47        5.45      7.80 o 
 -10   0  18       10.42       15.43      7.20 o 
  -8   0  18      392.90      434.19     19.13 o 
  -6   0  18      409.24      366.09     17.65 o 
  -4   0  18       61.44       63.84      8.53 o 
  -2   0  18       73.56      104.48     11.43 o 
   0   0  18        2.85       11.43      6.88 o 
   2   0  18        4.49        2.35      6.67 o 
   4   0  18       70.25       83.02     10.64 o 
   6   0  18        2.05        3.16     11.01 o 
 -13   1  18        9.74       11.71      5.47 o 
 -11   1  18        0.48        3.42      3.67 o 
  -9   1  18       72.71       72.76      4.92 o 
  -7   1  18      281.94      283.37      6.70 o 
  -5   1  18       55.29       51.52      6.09 o 
  -3   1  18      106.52       99.27      5.46 o 
  -1   1  18      297.72      267.72     12.02 o 
   1   1  18      126.47      125.80      7.99 o 
   3   1  18        1.93        4.10      6.31 o 
   5   1  18        8.21        7.36      6.51 o 
   7   1  18        4.10        5.66      7.80 o 
 -14   2  18        1.54       -5.94     10.22 o 
 -12   2  18        2.92        0.85      6.87 o 
 -10   2  18       24.49       25.42      6.38 o 
  -8   2  18       10.09        7.72      5.61 o 
  -6   2  18      176.47      175.15     13.38 o 
  -4   2  18       20.93       16.39      5.43 o 
  -2   2  18      132.73      123.28     10.97 o 
   0   2  18       13.98       23.57      7.86 o 
   2   2  18       11.97        4.64      7.25 o 
   4   2  18       27.59       23.49      8.25 o 
   6   2  18        2.98        0.68      7.51 o 
   8   2  18       55.45       54.65     16.88 o 
 -13   3  18        3.62        5.75     10.24 o 
 -11   3  18        5.37       11.26      9.44 o 
  -9   3  18        7.36        5.94      5.67 o 
  -7   3  18       24.04       24.69      6.41 o 
  -5   3  18       58.49       66.51     10.24 o 
  -3   3  18       86.86       89.32     11.65 o 
  -1   3  18      128.72      148.93     12.35 o 
   1   3  18       50.43       59.18      9.98 o 
   3   3  18       24.61       26.27      8.02 o 
   5   3  18       62.90       79.16      8.69 o 
   7   3  18       64.21       76.18     17.55 o 
 -12   4  18        7.43        1.39     10.15 o 
 -10   4  18       10.73       11.48      6.85 o 
  -8   4  18       32.40       34.16      7.41 o 
  -6   4  18       13.57       16.58      5.59 o 
  -4   4  18       72.52       85.28     11.59 o 
  -2   4  18       28.37       25.22      8.38 o 
   0   4  18       11.20       15.56      7.40 o 
   2   4  18        1.55       -0.66      7.44 o 
   4   4  18        5.83        6.62      7.85 o 
  -9   5  18       24.93       28.71      7.48 o 
  -7   5  18       10.66       13.01      6.60 o 
  -5   5  18       25.14       38.68      7.52 o 
  -3   5  18       40.98       40.74      9.00 o 
  -1   5  18       51.71       47.68     10.88 o 
   1   5  18       22.86       15.43     10.05 o 
   3   5  18       26.93       30.97     10.47 o 
   5   5  18       32.17       40.76     12.46 o 
  -8   6  18        7.23       11.09     12.06 o 
  -6   6  18        4.68        3.83     11.05 o 
  -4   6  18       25.46       20.95     10.24 o 
 -12   0  19        4.87        2.10      8.49 o 
 -10   0  19        3.56        1.94      7.84 o 
  -8   0  19      594.26      615.30     22.85 o 
  -6   0  19       37.05       53.56      9.32 o 
  -4   0  19      395.10      414.29     18.90 o 
  -2   0  19       83.39       73.87      9.26 o 
   0   0  19        4.77        6.84      6.67 o 
   2   0  19       26.20       36.57      8.42 o 
   4   0  19       13.78       17.29      8.49 o 
   6   0  19        0.48      -12.21     12.21 o 
 -13   1  19        2.50        1.46      5.96 o 
 -11   1  19        1.84       -0.19      5.51 o 
  -9   1  19      108.89      121.69      8.60 o 
  -7   1  19      186.80      183.04      9.84 o 
  -5   1  19       47.06       54.95      6.71 o 
  -3   1  19      397.75      427.42     13.75 o 
  -1   1  19        9.90       12.28      4.36 o 
   1   1  19        5.65        8.43      5.42 o 
   3   1  19      211.06      277.34     16.35 o 
   5   1  19        0.07       -1.61      7.24 o 
   7   1  19       17.35       13.25     14.98 o 
 -14   2  19        1.50       10.02     10.86 o 
 -12   2  19        4.84       -1.67      6.65 o 
 -10   2  19        2.23        2.88      5.80 o 
  -8   2  19       71.73       79.83     10.94 o 
  -6   2  19       71.65       64.44      7.02 o 
  -4   2  19      107.56      101.37     11.71 o 
  -2   2  19       35.33       32.40      8.55 o 
   0   2  19       48.04       48.99      9.26 o 
   2   2  19       11.32       18.83      8.19 o 
   4   2  19      116.75      130.25     12.20 o 
   6   2  19       16.42       19.20      8.72 o 
   8   2  19      119.11      129.67     18.85 o 
 -13   3  19        1.03        2.54     10.81 o 
 -11   3  19        2.51        2.78      8.89 o 
  -9   3  19       10.45        8.24      6.65 o 
  -7   3  19        2.75        7.50      6.23 o 
  -5   3  19       27.67       33.77      9.25 o 
  -3   3  19       19.24       17.48      7.61 o 
  -1   3  19        5.17       10.43      7.70 o 
   1   3  19       26.93       20.75      8.32 o 
   3   3  19       29.22       26.65      8.93 o 
   5   3  19       61.21       65.40     12.53 o 
 -12   4  19        1.33       -0.58     11.28 o 
 -10   4  19       22.90       26.74      7.87 o 
  -8   4  19       22.65       19.03      7.09 o 
  -6   4  19       10.32       12.70      6.29 o 
  -4   4  19       80.52       83.53     10.84 o 
  -2   4  19        4.22        5.45      8.51 o 
   0   4  19      110.46      112.87     13.34 o 
   2   4  19        8.04       18.08      9.45 o 
   4   4  19       15.65       26.74     10.67 o 
  -9   5  19       18.16       24.54     13.15 o 
  -7   5  19       17.97       29.67      7.77 o 
  -5   5  19      216.93      258.87     39.44 o 
  -3   5  19        1.50       -6.05     10.26 o 
  -1   5  19       22.85       26.35      9.94 o 
   1   5  19       83.92       93.70     12.68 o 
   3   5  19       12.21       18.51     12.08 o 
  -6   6  19      166.71      197.84     17.66 o 
 -12   0  20        0.08       13.12      9.26 o 
 -10   0  20       32.51       32.92      8.87 o 
  -8   0  20      113.83      114.20     12.70 o 
  -6   0  20       18.19       18.89      7.59 o 
  -4   0  20        2.61       -0.64      7.67 o 
  -2   0  20       78.52       55.00      9.73 o 
   0   0  20        4.62       16.46      7.03 o 
   2   0  20        8.17        6.15      7.37 o 
   4   0  20       12.57        9.87      9.36 o 
   6   0  20        0.08       -2.99     13.27 o 
 -13   1  20        7.16        6.41      7.49 o 
 -11   1  20        8.86       10.61      6.26 o 
  -9   1  20       96.17       96.73      8.07 o 
  -7   1  20      180.64      194.39     17.00 o 
  -5   1  20        9.13       10.00      5.49 o 
  -3   1  20      281.72      302.60     13.72 o 
  -1   1  20       35.43       48.82      8.98 o 
   1   1  20        5.62        8.52      5.13 o 
   3   1  20       14.62       24.92      7.95 o 
   5   1  20       12.54       13.59      7.95 o 
   7   1  20        7.81        4.02     16.74 o 
 -14   2  20        6.80       10.97     12.10 o 
 -12   2  20        4.91        6.43      9.68 o 
 -10   2  20       21.75       21.32      6.82 o 
  -8   2  20       65.92       66.30      9.98 o 
  -6   2  20       88.14       82.12     11.31 o 
  -4   2  20       36.18       35.91      9.62 o 
  -2   2  20       78.86       69.47     10.32 o 
   0   2  20        0.03       -1.90      7.97 o 
   2   2  20       81.63       84.55     11.71 o 
   4   2  20       35.93       30.20      9.62 o 
   6   2  20       47.48       68.32     10.19 o 
 -13   3  20        0.51        1.67     12.33 o 
 -11   3  20       14.94       15.17     10.52 o 
  -9   3  20        5.94        1.53      7.43 o 
  -7   3  20       16.47       21.33      9.08 o 
  -5   3  20       27.68       23.32      7.46 o 
  -3   3  20       22.49       13.91      7.86 o 
  -1   3  20       41.65       49.29     10.30 o 
   1   3  20       86.13       88.66     11.41 o 
   3   3  20       96.43      121.75     12.99 o 
   5   3  20      134.36      165.01     15.17 o 
 -10   4  20       60.38       83.61     13.04 o 
  -8   4  20        0.69        6.55      7.00 o 
  -6   4  20      141.03      149.06     15.32 o 
  -4   4  20       78.91       96.31     12.52 o 
  -2   4  20       15.05       21.07      8.89 o 
   0   4  20       38.75       38.82      9.73 o 
   2   4  20       23.93       28.71     10.04 o 
   4   4  20        5.04       -1.05     11.52 o 
  -7   5  20        3.13        3.51     11.78 o 
  -6   6  20       14.34        8.93     14.00 o 
 -12   0  21       32.09       32.04     10.20 o 
 -10   0  21       31.26       31.31      9.11 o 
  -8   0  21       43.40       51.57     10.17 o 
  -6   0  21        0.02        0.08      6.97 o 
  -4   0  21        2.96        4.87      7.93 o 
  -2   0  21       30.25       25.29      8.53 o 
   0   0  21       11.78       19.73      8.55 o 
   2   0  21        0.03        1.17      8.89 o 
   4   0  21       16.52       18.79     10.50 o 
 -13   1  21        7.86       13.95      8.24 o 
 -11   1  21        4.27        2.81      7.06 o 
  -9   1  21      210.78      208.64     24.78 o 
  -7   1  21       21.65       25.74      6.66 o 
  -5   1  21       16.88       18.94      6.00 o 
  -3   1  21       11.03       10.99      5.40 o 
  -1   1  21        1.76        2.79      6.09 o 
   1   1  21       38.01       36.09      6.40 o 
   3   1  21       84.16       81.33     11.82 o 
   5   1  21        5.37       -1.10      9.28 o 
 -12   2  21       16.20       16.27     10.34 o 
 -10   2  21       10.93       16.97      9.55 o 
  -8   2  21      253.62      265.37     17.10 o 
  -6   2  21        3.34       11.50      8.85 o 
  -4   2  21       13.00        2.22      8.53 o 
  -2   2  21       35.69       20.99      9.26 o 
   0   2  21       12.95       23.04      9.06 o 
   2   2  21       55.96       62.16     11.01 o 
   4   2  21       24.17       23.17     11.22 o 
 -11   3  21       36.00       42.66     11.22 o 
  -9   3  21       42.19       47.39     11.59 o 
  -7   3  21       37.09       34.13      9.55 o 
  -5   3  21       34.94       41.68      8.72 o 
  -3   3  21       20.09       18.70      8.98 o 
  -1   3  21       52.45       60.47     11.13 o 
   1   3  21      130.28      135.87     13.87 o 
   3   3  21       86.17       90.79     13.19 o 
   5   3  21       65.16       60.00     13.10 o 
  -8   4  21        1.04       -1.88     10.81 o 
  -6   4  21       69.10       86.12     12.89 o 
  -4   4  21        2.08        3.27     10.54 o 
  -2   4  21       14.91       31.06     10.79 o 
   0   4  21       11.63       13.87     10.52 o 
   2   4  21       13.94        4.75     10.67 o 
  -7   5  21       14.77       29.11     12.61 o 
 -12   0  22        0.21       -0.34     11.61 o 
 -10   0  22        1.43        6.88      9.43 o 
  -8   0  22       52.65       46.23     10.37 o 
  -6   0  22        7.11       -0.17      8.74 o 
  -4   0  22       32.15       18.66      7.74 o 
  -2   0  22        0.01        7.76      9.00 o 
   0   0  22        0.49       -2.37      9.90 o 
   2   0  22        1.53       10.11     10.60 o 
   4   0  22        3.18       -1.01     12.50 o 
 -13   1  22        4.04        6.19      8.92 o 
 -11   1  22        3.01        3.53      7.79 o 
  -9   1  22       63.14       57.41      9.25 o 
  -7   1  22        5.48        7.59      5.64 o 
  -5   1  22        4.54        7.16      6.15 o 
  -3   1  22        5.68        9.05      6.40 o 
  -1   1  22        7.19        7.47      6.06 o 
   1   1  22       33.43       42.33      8.01 o 
   3   1  22       54.29       77.76     12.38 o 
   5   1  22       36.95       49.46     10.47 o 
 -12   2  22        3.86        7.82     11.91 o 
 -10   2  22        5.27       13.19      9.60 o 
  -8   2  22      117.93      141.05     14.73 o 
  -6   2  22       26.64       29.49     10.69 o 
  -4   2  22        2.14       -3.89      8.93 o 
  -2   2  22       33.27       22.14      9.19 o 
   0   2  22      183.41      200.63     15.86 o 
   2   2  22       67.82       94.58     12.14 o 
   4   2  22       33.58       33.90     10.23 o 
  -9   3  22       14.17       16.71     11.18 o 
  -7   3  22       51.38       55.61     11.44 o 
  -5   3  22       41.38       41.96      9.77 o 
  -3   3  22       23.01       15.20     10.37 o 
  -1   3  22       70.90       75.51     11.95 o 
   1   3  22       22.13       24.54     10.34 o 
   3   3  22       25.22       42.66     12.14 o 
 -12   0  23        3.88       -1.01     13.36 o 
 -10   0  23        1.46       -1.17     10.19 o 
  -8   0  23        0.12        8.95     10.35 o 
  -6   0  23        1.14       -3.93     10.30 o 
  -4   0  23        2.04        4.53      9.25 o 
  -2   0  23        2.26        6.39      8.46 o 
   0   0  23        3.74        6.22     10.54 o 
   2   0  23       38.44       57.11     13.00 o 
 -11   1  23        1.71       -2.91      8.17 o 
  -9   1  23       15.50       25.19      7.36 o 
  -7   1  23        7.24        9.12      6.99 o 
  -5   1  23        4.33        3.08      6.19 o 
  -3   1  23       13.84       24.80      6.49 o 
  -1   1  23        3.22       11.31      7.53 o 
   1   1  23      157.59      177.25     15.80 o 
   3   1  23        4.88        1.58     12.68 o 
  -8   2  23       33.45       28.24     10.71 o 
  -6   2  23       10.76        3.78      9.90 o 
  -4   2  23        3.67        2.99      8.96 o 
  -2   2  23        5.65        5.84      8.74 o 
   0   2  23      114.47      133.26     13.96 o 
   2   2  23       26.29       39.76     11.39 o 
  -3   3  23        7.55       15.05     10.81 o 
  -8   0  24       27.36       32.74     10.84 o 
  -6   0  24        2.16       -4.17     11.26 o 
  -4   0  24        5.60        7.63     11.09 o 
  -2   0  24        9.38       19.58     11.29 o 
   0   0  24      263.20      319.47     21.03 o 
  -9   1  24       25.14       31.10     12.44 o 
  -7   1  24        6.38       10.33      7.35 o 
  -5   1  24        0.82        0.98      7.23 o 
  -3   1  24        2.04        3.28      7.60 o 
  -1   1  24       55.73       69.66      9.01 o 
                                                 
